# Supplementary material for: catena-Poly[[bis­(2-amino­ethane­sulfon­ato-κ2 N,O)nickel(II)]-μ-1,4-bis­(1H-imid­azol-1-yl)benzene-κ2 N 3:N 3′]
Source: Acta Crystallogr Sect E Struct Rep Online. 2011 Mar 15;67(Pt 4):m452. doi: 10.1107/S1600536811009238 (PMC3099785; doi:10.1107/S1600536811009238)
Supplement: Supplementary file 2 [file e-67-0m452-Isup2.hkl]

# 
# h,k,l, Fc-squared, Fo-squared, sigma(Fo-squared) and status flag 
# 
data_I
_shelx_title ' 1 in  P21/c' 
_shelx_refln_list_code          4 
_shelx_F_calc_maximum      165.60 
_exptl_crystal_F_000       660.00 
_reflns_d_resolution_high  0.7706 
 
loop_ 
 _symmetry_equiv_pos_as_xyz 
 'x, y, z' 
 '-x, y+1/2, -z+1/2' 
 '-x, -y, -z' 
 'x, -y-1/2, z-1/2' 
 
_cell_length_a     7.4559 
_cell_length_b    11.4936 
_cell_length_c    12.4814 
_cell_angle_alpha  90.000 
_cell_angle_beta   96.187 
_cell_angle_gamma  90.000 
 
_shelx_F_squared_multiplier     1.000 
 
loop_ 
 _refln_index_h 
 _refln_index_k 
 _refln_index_l 
 _refln_F_squared_calc 
 _refln_F_squared_meas 
 _refln_F_squared_sigma 
 _refln_observed_status 
   2   0   0     1064.26     1180.16     28.55 o 
   3   0   0     1568.68     1695.53     78.52 o 
   4   0   0        6.02       12.51      6.12 o 
   5   0   0     1163.62     1230.55     39.17 o 
   6   0   0      301.46      324.20     18.53 o 
   7   0   0      676.08      593.39     28.30 o 
   8   0   0      529.00      540.13     46.52 o 
   9   0   0      665.63      686.20     59.61 o 
   1   1   0        3.92        2.69      0.63 o 
   2   1   0     7498.20     7382.79     91.36 o 
   3   1   0      522.58      518.44     10.12 o 
   4   1   0     1260.72     1283.87     20.87 o 
   5   1   0      227.51      264.81     10.04 o 
   6   1   0     1116.02     1069.34     25.83 o 
   7   1   0      260.13      260.07     15.80 o 
   8   1   0        3.79      -10.15     11.91 o 
   9   1   0        5.05       70.07     23.31 o 
   0   2   0        7.07        7.01      0.92 o 
   1   2   0      933.02      933.09     10.63 o 
   2   2   0      591.36      639.87     10.47 o 
   3   2   0      837.17      833.26     21.45 o 
   4   2   0      964.67      857.04     16.43 o 
   5   2   0     1945.20     2007.07     33.67 o 
   6   2   0     1840.97     2019.42     38.82 o 
   7   2   0      242.89      258.03     17.21 o 
   8   2   0        9.10       21.93     14.37 o 
   9   2   0       37.85       45.53     18.78 o 
   1   3   0      495.20      564.44      7.38 o 
   2   3   0        2.82        0.65      1.88 o 
   3   3   0      480.14      570.17     11.54 o 
   4   3   0      165.23      191.86      8.32 o 
   5   3   0       20.15       26.63      6.45 o 
   6   3   0       34.95       51.88      7.83 o 
   7   3   0       54.69       56.96      9.60 o 
   8   3   0      135.18      106.46     19.34 o 
   9   3   0       31.93       32.40     16.95 o 
   0   4   0     2085.98     2015.47     14.28 o 
   1   4   0     1551.91     1605.39     28.63 o 
   2   4   0      718.55      706.13     17.85 o 
   3   4   0     2740.17     2894.75     64.23 o 
   4   4   0     1261.68     1196.03     22.69 o 
   5   4   0      929.12      952.98     22.84 o 
   6   4   0      606.10      596.97     19.68 o 
   7   4   0      217.68      219.30     21.44 o 
   8   4   0      335.27      253.52     31.31 o 
   9   4   0        6.58       41.94     21.62 o 
   1   5   0      918.70     1026.75     12.40 o 
   2   5   0      113.23      129.34      5.03 o 
   3   5   0      205.84      204.00      7.89 o 
   4   5   0      267.04      299.44     11.21 o 
   5   5   0      195.52      212.51     11.46 o 
   6   5   0       28.42       42.64     11.41 o 
   7   5   0      101.88       99.48     13.96 o 
   8   5   0       74.88      110.69     20.88 o 
   9   5   0        6.72       -2.50     16.81 o 
   0   6   0      509.49      472.81     24.45 o 
   1   6   0     4355.51     4514.41     66.83 o 
   2   6   0     1807.21     1843.48     25.31 o 
   3   6   0       97.33       90.13      6.65 o 
   4   6   0      266.52      273.31     11.32 o 
   5   6   0       48.68       63.22      8.83 o 
   6   6   0      173.68      184.71     13.85 o 
   7   6   0      401.71      433.30     23.81 o 
   8   6   0      136.19      122.22     21.11 o 
   1   7   0     1368.29     1427.64     23.68 o 
   2   7   0      732.33      725.69     13.57 o 
   3   7   0      385.20      369.96     12.63 o 
   4   7   0       17.91       31.97      6.16 o 
   5   7   0        7.01       28.38      7.97 o 
   6   7   0       12.80       17.38      7.28 o 
   7   7   0       34.65       53.17     17.41 o 
   8   7   0       12.72       53.18     29.12 o 
   0   8   0        8.94       31.68     11.03 o 
   1   8   0      126.41      138.75     16.12 o 
   2   8   0      220.18      207.75     15.13 o 
   3   8   0      600.74      613.27     15.71 o 
   4   8   0     1084.84     1099.77     26.62 o 
   5   8   0      896.17      916.14     25.74 o 
   6   8   0      484.43      495.44     21.73 o 
   7   8   0       56.00      104.99     26.23 o 
   8   8   0       47.38       74.16     28.40 o 
   1   9   0      157.80      181.95     13.66 o 
   2   9   0       30.49       23.86      9.72 o 
   3   9   0       55.58       58.73      8.61 o 
   4   9   0       52.02       56.21      7.92 o 
   5   9   0       17.55       21.51      9.30 o 
   6   9   0        3.36       47.94     16.93 o 
   7   9   0       77.84       82.24     19.29 o 
   0  10   0     3068.34     3009.88     98.83 o 
   1  10   0      862.85      805.00     29.74 o 
   2  10   0      848.94      897.51     33.74 o 
   3  10   0      896.22      819.26     33.87 o 
   4  10   0      703.39      732.22     36.29 o 
   5  10   0      138.44      157.54     20.01 o 
   6  10   0       25.46       14.62     13.09 o 
   7  10   0      179.90      182.69     31.85 o 
   1  11   0       43.78       55.04     14.64 o 
   2  11   0      225.25      197.26     18.17 o 
   3  11   0       11.98       18.28     10.97 o 
   4  11   0      186.32      196.81     20.75 o 
   5  11   0       48.79       63.27     16.34 o 
   6  11   0        3.73        2.75     15.12 o 
   0  12   0       30.15       -3.52     12.26 o 
   1  12   0      172.48      195.82     19.20 o 
   2  12   0      605.72      638.67     33.33 o 
   3  12   0      689.62      697.46     37.71 o 
   4  12   0      209.32      204.48     23.55 o 
   5  12   0      173.56      168.10     25.94 o 
   1  13   0       24.25       16.80     12.83 o 
   2  13   0        4.86       20.71     14.61 o 
   3  13   0        1.86       17.64     18.87 o 
   4  13   0       12.92       50.63     18.27 o 
   0  14   0       72.67       80.44     25.43 o 
   1  14   0      243.29      237.19     26.30 o 
   2  14   0      240.03      242.33     28.40 o 
   3  14   0      378.07      377.66     32.32 o 
  -9   1   1      217.46      215.07     29.78 o 
  -8   1   1      642.28      664.96     37.13 o 
  -7   1   1      655.07      641.22     23.58 o 
  -6   1   1     1129.47     1143.77     35.07 o 
  -5   1   1      347.12      337.47     11.65 o 
  -4   1   1      126.72      136.13      5.46 o 
  -3   1   1      221.23      261.06      7.56 o 
  -2   1   1     1339.90     1288.65     16.00 o 
  -1   1   1    10120.57     8905.43     56.27 o 
   1   1   1    12827.69    11424.09     55.23 o 
   2   1   1      151.26      205.31      5.29 o 
   3   1   1      602.61      583.29     11.54 o 
   4   1   1     2270.39     2377.64     33.58 o 
   5   1   1      404.80      411.69     13.87 o 
   6   1   1      381.90      386.99     15.45 o 
   7   1   1       52.33       68.42      9.19 o 
   8   1   1      101.19       95.35     17.69 o 
   9   1   1      136.68      135.10     36.30 o 
  -9   2   1       34.99       44.10     17.48 o 
  -8   2   1       64.74       95.65     22.55 o 
  -7   2   1        2.02       21.29     12.23 o 
  -6   2   1      973.58     1033.79     24.86 o 
  -5   2   1      745.87      786.66     17.39 o 
  -4   2   1       11.13       16.67      3.90 o 
  -3   2   1      910.03     1037.42     15.51 o 
  -2   2   1     1528.13     1567.02     16.68 o 
  -1   2   1     1902.64     1770.05     13.55 o 
   0   2   1     2261.39     2158.17     18.40 o 
   1   2   1     1476.53     1326.25     17.95 o 
   2   2   1     1017.35     1048.22     17.83 o 
   3   2   1     2011.80     2170.44     28.06 o 
   4   2   1      448.22      466.93     12.21 o 
   5   2   1       45.50       55.77      6.99 o 
   6   2   1       58.52       61.16      8.68 o 
   7   2   1       43.61       35.43      9.55 o 
   8   2   1        6.60        6.49     11.45 o 
   9   2   1        4.99        3.71     15.41 o 
  -9   3   1        1.57        0.22     10.66 o 
  -8   3   1       73.69       80.52     17.65 o 
  -7   3   1      129.76      177.78     15.20 o 
  -6   3   1      186.64      182.55     11.60 o 
  -5   3   1     1502.03     1457.11     27.35 o 
  -4   3   1     2246.17     2339.93     63.22 o 
  -3   3   1     5292.75     5478.54     79.04 o 
  -2   3   1    12352.80    11590.73     96.68 o 
  -1   3   1    10988.17    10374.51     83.57 o 
   0   3   1       69.24       80.24      4.58 o 
   1   3   1     1196.85     1228.75     15.49 o 
   2   3   1      142.96      154.87      5.67 o 
   3   3   1     1194.71     1241.25     23.85 o 
   4   3   1     1593.69     1622.99     29.97 o 
   5   3   1     2013.61     2041.17     36.73 o 
   6   3   1     2094.06     1965.85     40.15 o 
   7   3   1      632.45      632.25     23.93 o 
   8   3   1      187.96      219.43     21.49 o 
   9   3   1       26.38       47.45     23.85 o 
  -9   4   1        0.23       21.19     30.85 o 
  -8   4   1       12.93       26.45     22.70 o 
  -7   4   1      193.19      202.51     16.67 o 
  -6   4   1      111.99      108.26      9.25 o 
  -5   4   1     2447.50     2616.17     43.18 o 
  -4   4   1      737.09      746.90     16.30 o 
  -3   4   1        0.74        6.53      3.59 o 
  -2   4   1     1127.44     1348.61     17.62 o 
  -1   4   1      444.01      433.62      6.45 o 
   0   4   1     1022.16      959.67     12.74 o 
   1   4   1        0.37       -0.97      1.84 o 
   2   4   1     2147.21     2340.88     28.18 o 
   3   4   1     1054.98     1175.33     20.17 o 
   4   4   1     2046.65     2070.76     34.38 o 
   5   4   1      647.73      609.39     22.11 o 
   6   4   1       77.77       97.58     11.04 o 
   7   4   1       34.68       44.33     12.55 o 
   8   4   1      131.57      131.99     16.47 o 
   9   4   1       15.88      109.16     34.83 o 
  -9   5   1      201.54      203.74     27.55 o 
  -8   5   1      159.48      179.78     28.07 o 
  -7   5   1     1459.76     1498.69     50.44 o 
  -6   5   1      360.67      362.60     15.75 o 
  -5   5   1       66.28       91.39      8.25 o 
  -4   5   1      166.07      203.30      9.01 o 
  -3   5   1       25.36       38.85      4.29 o 
  -2   5   1      990.62     1128.84     16.88 o 
  -1   5   1       25.72       14.04      2.16 o 
   0   5   1     2767.09     2689.05     36.80 o 
   1   5   1     2585.35     2444.73     25.30 o 
   2   5   1     6163.23     6321.93     65.26 o 
   3   5   1     1271.68     1111.95     20.54 o 
   4   5   1     1635.28     1623.31     30.39 o 
   5   5   1      784.04      765.08     21.49 o 
   6   5   1      192.78      204.69     13.95 o 
   7   5   1      341.38      302.96     18.41 o 
   8   5   1       71.35      109.03     16.39 o 
  -8   6   1        4.09       33.84     20.17 o 
  -7   6   1       15.60       34.01     14.36 o 
  -6   6   1       14.80       19.08      8.42 o 
  -5   6   1     1292.52     1287.22     29.10 o 
  -4   6   1       31.67       26.54      5.88 o 
  -3   6   1      115.24      131.60      8.27 o 
  -2   6   1      629.73      689.40     13.18 o 
  -1   6   1      401.37      412.25      9.81 o 
   0   6   1      161.87      149.74      5.24 o 
   1   6   1      322.61      400.89     16.30 o 
   2   6   1      676.82      747.30     14.32 o 
   3   6   1       10.31       12.46      4.34 o 
   4   6   1      612.90      620.58     22.23 o 
   5   6   1        9.42       28.53      8.90 o 
   6   6   1      460.58      469.59     20.77 o 
   7   6   1       76.36       83.31     12.99 o 
   8   6   1        8.93       60.96     26.47 o 
  -8   7   1      246.92      221.21     25.56 o 
  -7   7   1      107.14      127.14     16.02 o 
  -6   7   1      245.34      242.21     15.34 o 
  -5   7   1     1292.07     1285.95     30.38 o 
  -4   7   1      277.90      285.40     22.90 o 
  -3   7   1     1488.11     1431.88     25.00 o 
  -2   7   1     1471.42     1456.83     20.90 o 
  -1   7   1     2390.75     2335.88     34.40 o 
   0   7   1     1679.59     1677.57     23.87 o 
   1   7   1      537.09      570.85     22.39 o 
   2   7   1     2190.98     2178.19     35.66 o 
   3   7   1      965.90      963.94     20.41 o 
   4   7   1       24.92       34.92      7.04 o 
   5   7   1      525.03      528.91     19.70 o 
   6   7   1      655.93      658.17     25.11 o 
   7   7   1      282.71      248.34     21.97 o 
   8   7   1      270.42      262.77     33.33 o 
  -8   8   1       41.64       64.30     23.96 o 
  -7   8   1        7.35       31.80     13.67 o 
  -6   8   1       21.53       25.42      8.85 o 
  -5   8   1        1.44       21.15      8.60 o 
  -4   8   1       16.47       22.40      6.37 o 
  -3   8   1       60.04       64.24      6.15 o 
  -2   8   1      223.04      242.35     10.98 o 
  -1   8   1      693.50      721.39     18.55 o 
   0   8   1        0.28        2.56      9.20 o 
   1   8   1      293.74      312.61     16.01 o 
   2   8   1       10.92       -1.32      6.26 o 
   3   8   1       42.83       40.65      6.06 o 
   4   8   1        1.14       20.30     11.04 o 
   5   8   1       24.61       22.64      7.78 o 
   6   8   1        4.44       13.16     10.27 o 
   7   8   1       22.30       33.74     15.53 o 
   8   8   1        0.08       25.53     58.15 o 
  -7   9   1        1.54      -12.02     13.19 o 
  -6   9   1      166.68      173.26     19.34 o 
  -5   9   1      566.99      523.70     20.72 o 
  -4   9   1     1140.87     1134.52     34.36 o 
  -3   9   1     1109.99     1070.59     27.26 o 
  -2   9   1       29.84       27.80      9.82 o 
  -1   9   1      439.16      449.72     20.46 o 
   0   9   1      767.16      782.21     28.53 o 
   1   9   1     1293.07     1276.26     36.19 o 
   2   9   1      124.99      126.46     12.60 o 
   3   9   1      140.18      168.31     10.80 o 
   4   9   1      783.40      771.10     22.69 o 
   5   9   1      325.69      321.40     18.20 o 
   6   9   1      228.47      243.06     23.03 o 
   7   9   1      127.62      107.35     29.25 o 
  -7  10   1       16.83       -5.28     14.82 o 
  -6  10   1        2.02       47.39     28.63 o 
  -5  10   1        1.25       10.31      9.97 o 
  -4  10   1       12.13       16.15     11.51 o 
  -3  10   1      298.37      266.64     19.77 o 
  -2  10   1      694.45      678.03     27.71 o 
  -1  10   1      127.98      141.20     19.91 o 
   0  10   1      145.52      165.61     14.66 o 
   1  10   1      437.38      427.06     22.06 o 
   2  10   1       47.90       67.58     12.31 o 
   3  10   1      338.75      333.49     22.18 o 
   4  10   1        7.54       22.43     18.81 o 
   5  10   1       55.56      101.08     16.42 o 
   6  10   1        7.21       52.25     24.57 o 
   7  10   1       17.03       39.23     36.12 o 
  -6  11   1      325.88      321.34     37.91 o 
  -5  11   1      337.25      258.70     24.21 o 
  -4  11   1      122.35       96.73     17.60 o 
  -3  11   1      363.54      342.58     23.38 o 
  -2  11   1      231.43      241.29     20.34 o 
  -1  11   1       10.24        2.16      7.78 o 
   0  11   1      784.61      776.57     32.92 o 
   1  11   1      672.83      653.29     31.12 o 
   2  11   1     1183.25     1164.20     41.76 o 
   3  11   1     1602.86     1679.36     55.15 o 
   4  11   1      110.24      114.31     16.86 o 
   5  11   1       50.88       64.87     17.61 o 
   6  11   1       84.03      101.86     40.59 o 
  -5  12   1        0.61       28.68     21.48 o 
  -4  12   1       23.79       34.53     17.61 o 
  -3  12   1        8.25       10.49     13.38 o 
  -2  12   1       57.29       53.77     15.06 o 
  -1  12   1       96.28       99.21     16.94 o 
   0  12   1       40.68       68.10     16.22 o 
   1  12   1      309.54      343.96     26.89 o 
   2  12   1        7.64        6.87     11.79 o 
   3  12   1       67.03       79.44     16.80 o 
   4  12   1       58.96       72.81     18.73 o 
   5  12   1      289.52      273.31     31.47 o 
  -4  13   1      690.10      664.21     39.28 o 
  -3  13   1      716.34      742.93     40.29 o 
  -2  13   1      506.71      487.91     33.55 o 
  -1  13   1      435.02      465.08     33.72 o 
   0  13   1       47.88       76.85     18.53 o 
   1  13   1       64.58       80.58     16.84 o 
   2  13   1      162.92      182.11     26.26 o 
   3  13   1       91.42       92.43     20.74 o 
   4  13   1      216.67      202.37     25.63 o 
  -3  14   1       10.10       -8.47     14.42 o 
  -2  14   1        3.75       23.24     19.52 o 
  -1  14   1       73.52      104.62     21.26 o 
   0  14   1       28.83       52.21     18.27 o 
   1  14   1        1.82       29.05     20.48 o 
   2  14   1       65.08       63.99     20.10 o 
   3  14   1       26.39       41.32     17.74 o 
  -9   0   2      269.31      256.91     40.11 o 
  -8   0   2      769.62      757.62     57.27 o 
  -7   0   2      361.48      378.20     76.86 o 
  -6   0   2     1069.93     1131.88     51.54 o 
  -5   0   2     2882.40     2884.06     50.43 o 
  -4   0   2       15.74       35.72      4.12 o 
  -3   0   2       69.57       89.25      5.84 o 
  -2   0   2       60.80       91.93      5.99 o 
  -1   0   2    13233.50    10590.48    104.49 o 
   0   0   2     2914.19     2801.96     28.05 o 
   1   0   2      121.86      123.17      9.78 o 
   2   0   2      570.81      648.82     14.54 o 
   3   0   2     3856.16     3554.65     54.57 o 
   4   0   2      811.75      783.42     22.97 o 
   5   0   2     2202.56     2298.08    104.64 o 
   6   0   2        7.23       15.99     12.64 o 
   7   0   2        8.49       49.67     16.72 o 
   8   0   2        2.33        3.86     12.24 o 
   9   0   2      153.92      115.55     51.21 o 
  -9   1   2       10.46       26.78     15.96 o 
  -8   1   2      379.73      348.22     26.94 o 
  -7   1   2      272.84      280.56     21.44 o 
  -6   1   2        0.01        2.98      5.24 o 
  -5   1   2     1246.26     1329.58     20.62 o 
  -4   1   2       90.87       79.87      8.64 o 
  -3   1   2       15.65       14.15      4.31 o 
  -2   1   2      241.34      307.80      3.87 o 
  -1   1   2       36.28       33.20      1.72 o 
   0   1   2      177.48      220.16      3.98 o 
   1   1   2    27423.60    22391.31    201.53 o 
   2   1   2        9.25       28.62      2.28 o 
   3   1   2       81.49       76.78      4.40 o 
   4   1   2       46.55       52.02      5.09 o 
   5   1   2      259.60      274.97     11.11 o 
   6   1   2       35.01       48.84      8.49 o 
   7   1   2       39.78       60.01      9.26 o 
   8   1   2        0.06       16.81     10.74 o 
   9   1   2        8.08       18.77     21.56 o 
  -9   2   2      274.74      259.62     26.92 o 
  -8   2   2      181.95      194.79     25.01 o 
  -7   2   2      261.32      234.26     19.33 o 
  -6   2   2       56.10       60.69      9.37 o 
  -5   2   2        4.15       14.33      5.19 o 
  -4   2   2      696.79      699.54     21.32 o 
  -3   2   2     8843.83     8834.57     71.46 o 
  -2   2   2     6147.90     6049.61     70.01 o 
  -1   2   2    12858.55    10836.21    177.41 o 
   0   2   2     4274.38     4169.59     37.27 o 
   1   2   2       32.88       27.80      2.59 o 
   2   2   2     1641.84     1727.62     25.85 o 
   3   2   2      611.14      567.28     11.56 o 
   4   2   2     1376.57     1341.19     23.70 o 
   5   2   2      228.16      239.43     11.33 o 
   6   2   2      714.15      726.76     21.80 o 
   7   2   2      835.47      836.99     29.00 o 
   8   2   2      129.22      145.63     22.04 o 
   9   2   2      192.93      229.69     46.99 o 
  -9   3   2        0.05        6.57     15.78 o 
  -8   3   2       30.79       26.55     13.18 o 
  -7   3   2      254.49      245.93     20.40 o 
  -6   3   2       24.35       31.26      7.36 o 
  -5   3   2        0.78       12.74      3.84 o 
  -4   3   2       63.50       69.04      5.35 o 
  -3   3   2        0.58        7.47      3.40 o 
  -2   3   2       78.81       67.37      5.58 o 
  -1   3   2       84.60       88.23      4.07 o 
   0   3   2     3506.74     3356.91     54.06 o 
   1   3   2     3928.84     3868.21     34.58 o 
   2   3   2       13.66       16.22      2.79 o 
   3   3   2       80.61       70.56      5.06 o 
   4   3   2       49.65       69.75      5.82 o 
   5   3   2       28.05       26.40      7.45 o 
   6   3   2       21.61       35.13      8.22 o 
   7   3   2       48.40       80.79     11.34 o 
   8   3   2        9.98       47.16     26.09 o 
   9   3   2       32.04        1.15     16.83 o 
  -9   4   2       60.74       97.04     21.11 o 
  -8   4   2      271.35      305.59     27.60 o 
  -7   4   2      255.18      275.61     17.84 o 
  -6   4   2      415.38      422.81     18.04 o 
  -5   4   2      426.76      432.00     15.97 o 
  -4   4   2      660.18      596.93     13.61 o 
  -3   4   2     4073.26     4438.14     73.96 o 
  -2   4   2     4546.99     4836.96     53.05 o 
  -1   4   2     2886.64     2975.73     27.88 o 
   0   4   2       89.07       77.74      3.76 o 
   1   4   2      155.16      137.45      4.98 o 
   2   4   2      302.52      268.29      7.46 o 
   3   4   2     2731.24     2903.91     38.79 o 
   4   4   2      853.13      853.02     22.00 o 
   5   4   2      831.19      843.43     22.66 o 
   6   4   2      600.20      630.40     21.80 o 
   7   4   2       17.65       36.14     12.62 o 
   8   4   2      396.50      374.11     29.89 o 
   9   4   2       25.13       26.30     26.77 o 
  -9   5   2       25.28       14.32     15.52 o 
  -8   5   2       19.27       48.04     19.21 o 
  -7   5   2        3.48       24.23     10.60 o 
  -6   5   2        4.45        6.46      8.50 o 
  -5   5   2      378.10      352.54     15.07 o 
  -4   5   2      274.67      295.19     10.30 o 
  -3   5   2      345.57      349.00      9.72 o 
  -2   5   2      114.21      114.16      4.74 o 
  -1   5   2      814.17      929.86     12.41 o 
   0   5   2     1187.15     1216.89     18.67 o 
   1   5   2       24.64       15.47      2.83 o 
   2   5   2      218.92      252.26      7.91 o 
   3   5   2       68.54       72.69      6.48 o 
   4   5   2      755.09      802.56     20.51 o 
   5   5   2       44.66       39.82      7.84 o 
   6   5   2        0.45       -1.16      5.92 o 
   7   5   2      121.68      121.00     13.54 o 
   8   5   2       45.94       80.46     29.99 o 
  -8   6   2      100.71      105.37     20.15 o 
  -7   6   2      912.64      860.54     33.57 o 
  -6   6   2     1896.69     1838.89     46.83 o 
  -5   6   2      257.83      224.03     11.37 o 
  -4   6   2     1834.32     1923.57     33.80 o 
  -3   6   2      270.29      255.64      8.66 o 
  -2   6   2      346.69      351.10     10.17 o 
  -1   6   2     1540.89     1554.80     25.81 o 
   0   6   2       37.30       32.31      3.95 o 
   1   6   2     3311.56     3437.77     47.07 o 
   2   6   2     4019.19     4169.31     51.85 o 
   3   6   2     2858.36     2977.85     48.53 o 
   4   6   2     1351.16     1368.22     27.92 o 
   5   6   2      485.00      449.09     17.53 o 
   6   6   2      338.42      367.68     18.24 o 
   7   6   2      179.27      173.75     16.59 o 
   8   6   2      107.14       82.72     19.62 o 
  -8   7   2       46.31       50.33     25.63 o 
  -7   7   2        4.12       19.69     11.37 o 
  -6   7   2       95.43       93.54     13.65 o 
  -5   7   2        1.69       17.29      7.87 o 
  -4   7   2     1244.06     1228.15     25.64 o 
  -3   7   2        0.15       -2.02      3.36 o 
  -2   7   2      154.82      172.73      6.30 o 
  -1   7   2      147.23      151.36      7.51 o 
   0   7   2      823.87      847.67     17.07 o 
   1   7   2       97.81       77.82      6.00 o 
   2   7   2      106.51      128.83     12.52 o 
   3   7   2      534.90      523.38     15.30 o 
   4   7   2      183.79      181.18     11.09 o 
   5   7   2      216.26      222.86     13.64 o 
   6   7   2      201.64      215.59     15.18 o 
   7   7   2      234.58      207.70     19.93 o 
   8   7   2        3.18       -4.60     14.12 o 
  -8   8   2       52.70       73.10     26.75 o 
  -7   8   2      140.93      129.87     17.51 o 
  -6   8   2       29.81       70.27     13.09 o 
  -5   8   2      388.48      370.20     16.46 o 
  -4   8   2      693.27      702.99     19.31 o 
  -3   8   2      705.49      687.08     15.91 o 
  -2   8   2     1609.37     1589.22     31.80 o 
  -1   8   2     2389.18     2380.59     40.21 o 
   0   8   2     5412.99     5030.28     95.31 o 
   1   8   2     2700.77     2577.42     41.79 o 
   2   8   2      389.78      353.47     14.41 o 
   3   8   2       13.99       31.07      8.18 o 
   4   8   2       28.45       43.88     10.47 o 
   5   8   2       72.73       88.79     11.45 o 
   6   8   2      412.08      422.88     22.90 o 
   7   8   2      310.71      307.02     28.76 o 
  -7   9   2       36.18       63.70     28.56 o 
  -6   9   2       63.75       82.39     16.59 o 
  -5   9   2       99.17       82.63     12.34 o 
  -4   9   2       87.62       83.63     11.25 o 
  -3   9   2       96.49      122.82     18.97 o 
  -2   9   2      491.34      500.76     18.04 o 
  -1   9   2       53.96       48.51      9.49 o 
   0   9   2       43.56       63.09     10.71 o 
   1   9   2     1362.95     1395.45     45.33 o 
   2   9   2      669.54      651.99     19.72 o 
   3   9   2        0.85       -1.05      4.97 o 
   4   9   2       18.02       26.43      9.76 o 
   5   9   2       13.91       23.68     10.21 o 
   6   9   2       77.45       86.81     14.96 o 
   7   9   2       17.98       68.08     26.97 o 
  -7  10   2       64.83       68.93     28.05 o 
  -6  10   2      344.20      363.29     33.81 o 
  -5  10   2      894.16      892.32     38.10 o 
  -4  10   2      867.72      881.72     35.38 o 
  -3  10   2       14.92       26.40     12.05 o 
  -2  10   2      100.16      128.28     18.80 o 
  -1  10   2      131.29      125.14     14.45 o 
   0  10   2      114.98      142.91     20.04 o 
   1  10   2      836.97      807.96     31.70 o 
   2  10   2      264.94      321.31     21.53 o 
   3  10   2      514.30      520.14     27.51 o 
   4  10   2      595.55      560.47     29.70 o 
   5  10   2      496.13      457.22     29.94 o 
   6  10   2       58.74       46.60     20.46 o 
  -6  11   2       44.04       56.82     22.74 o 
  -5  11   2       50.05       58.74     16.26 o 
  -4  11   2        2.76        4.81     13.17 o 
  -3  11   2        3.41       20.31     15.59 o 
  -2  11   2       18.04       28.99     11.69 o 
  -1  11   2       64.26       85.22     13.52 o 
   0  11   2       27.46       21.92     10.18 o 
   1  11   2      714.83      685.74     30.09 o 
   2  11   2       15.50       21.60     11.49 o 
   3  11   2       15.14       39.18     21.75 o 
   4  11   2       53.77       70.84     20.14 o 
   5  11   2        0.08       14.56     27.92 o 
   6  11   2       44.69        9.44     21.18 o 
  -5  12   2      314.39      275.73     38.22 o 
  -4  12   2      107.17      115.26     21.30 o 
  -3  12   2      400.09      429.85     31.42 o 
  -2  12   2      369.46      381.67     26.44 o 
  -1  12   2      479.89      433.28     26.44 o 
   0  12   2      306.75      313.55     24.30 o 
   1  12   2      406.74      368.81     25.20 o 
   2  12   2      279.58      297.75     24.32 o 
   3  12   2      198.65      157.64     20.56 o 
   4  12   2      205.66      202.51     42.74 o 
   5  12   2      108.69      130.34     24.97 o 
  -4  13   2        3.71       32.64     28.27 o 
  -3  13   2      112.01      109.08     20.83 o 
  -2  13   2       10.13       68.33     27.58 o 
  -1  13   2        3.01       39.26     15.68 o 
   0  13   2       47.40       79.12     17.74 o 
   1  13   2        2.17       -1.67      9.91 o 
   2  13   2       27.30       36.28     20.03 o 
   3  13   2        4.57       28.67     29.87 o 
   4  13   2        1.38       13.44     14.63 o 
  -3  14   2      137.12      132.10     24.33 o 
  -2  14   2      106.35      107.73     23.15 o 
  -1  14   2      471.95      469.87     32.98 o 
   0  14   2      302.58      289.96     28.16 o 
   1  14   2      364.18      389.61     30.33 o 
   2  14   2      187.68      167.99     24.11 o 
  -9   1   3      104.15      163.29     31.19 o 
  -8   1   3      471.37      508.60     31.47 o 
  -7   1   3      140.36      143.04     17.23 o 
  -6   1   3      213.75      201.58     19.68 o 
  -5   1   3     2401.82     2291.22     49.64 o 
  -4   1   3     5953.87     6124.49     98.70 o 
  -3   1   3     1778.41     1721.25     22.25 o 
  -2   1   3     3471.44     3580.78     35.87 o 
  -1   1   3      554.73      568.37      7.55 o 
   0   1   3      217.55      158.72      6.22 o 
   1   1   3    13339.72    12472.10    280.50 o 
   2   1   3     1430.69     1510.54     30.90 o 
   3   1   3     2397.38     2567.79     83.34 o 
   4   1   3     2617.30     2637.63     48.73 o 
   5   1   3      760.43      736.69     18.63 o 
   6   1   3      681.70      693.88     21.41 o 
   7   1   3      172.90      175.16     13.63 o 
   8   1   3      133.56      142.76     19.81 o 
   9   1   3       63.23       49.17     26.65 o 
  -9   2   3        1.04       -4.93     13.40 o 
  -8   2   3       70.50       94.33     17.07 o 
  -7   2   3      445.98      442.53     25.66 o 
  -6   2   3       16.47       10.40      8.66 o 
  -5   2   3        3.85       13.71      9.84 o 
  -4   2   3      717.80      722.29     15.64 o 
  -3   2   3       50.63       36.10      4.12 o 
  -2   2   3      948.41      970.51     11.87 o 
  -1   2   3     1433.99     1420.90     15.49 o 
   0   2   3     1640.24     1654.33     21.32 o 
   1   2   3      478.72      509.93      7.79 o 
   2   2   3     5204.71     5242.28     69.68 o 
   3   2   3      138.51      174.01      6.09 o 
   4   2   3       93.06      115.35      7.21 o 
   5   2   3       36.15       41.41      7.20 o 
   6   2   3       33.08       41.38      8.13 o 
   7   2   3       22.21       37.10     10.32 o 
   8   2   3        1.87        9.18     17.37 o 
   9   2   3        7.87       -9.88     24.83 o 
  -9   3   3      330.03      338.38     32.52 o 
  -8   3   3      238.58      246.13     24.51 o 
  -7   3   3      507.08      511.33     27.81 o 
  -6   3   3        4.92       15.18      6.51 o 
  -5   3   3       12.02        5.02      4.51 o 
  -4   3   3       25.24       29.07      3.47 o 
  -3   3   3     1325.47     1325.44     22.59 o 
  -2   3   3     6032.63     6221.71     55.53 o 
  -1   3   3      571.31      520.18      8.49 o 
   0   3   3     3259.92     2921.26     42.67 o 
   1   3   3     1628.97     1490.31     17.79 o 
   2   3   3     1590.10     1436.00     19.42 o 
   3   3   3      323.49      328.87      9.38 o 
   4   3   3      305.95      282.80     10.49 o 
   5   3   3       21.95       33.48      9.00 o 
   6   3   3       70.62       91.49     10.10 o 
   7   3   3      250.72      272.92     16.41 o 
   8   3   3      124.35      139.90     24.34 o 
   9   3   3      147.91      118.16     37.13 o 
  -9   4   3        0.02      -10.65     14.79 o 
  -8   4   3      266.55      264.02     24.95 o 
  -7   4   3        2.47       18.04     15.94 o 
  -6   4   3     1116.89     1100.25     30.79 o 
  -5   4   3      118.01       98.69      6.37 o 
  -4   4   3      832.14      891.38     17.12 o 
  -3   4   3        0.34        4.99      2.75 o 
  -2   4   3      704.03      742.98     12.60 o 
  -1   4   3        0.19        4.33      2.90 o 
   0   4   3      430.29      478.93      8.22 o 
   1   4   3     2829.81     2948.19     32.30 o 
   2   4   3      183.87      189.11      7.44 o 
   3   4   3      272.88      284.30      9.40 o 
   4   4   3      372.30      353.77     13.09 o 
   5   4   3      190.39      162.75     12.34 o 
   6   4   3       87.48       87.97     10.34 o 
   7   4   3      177.31      144.66     19.02 o 
   8   4   3       12.16       39.85     19.24 o 
  -9   5   3       92.31       98.99     28.50 o 
  -8   5   3       76.50      124.14     21.56 o 
  -7   5   3      166.40      165.84     20.45 o 
  -6   5   3      990.01      981.43     29.19 o 
  -5   5   3     1456.25     1460.23     27.46 o 
  -4   5   3     5239.95     5410.89     69.38 o 
  -3   5   3     2800.13     2677.86     36.50 o 
  -2   5   3     2544.45     2749.96     34.98 o 
  -1   5   3     3729.54     3962.87     67.33 o 
   0   5   3      106.51      108.10      4.03 o 
   1   5   3      232.75      283.70      7.72 o 
   2   5   3     1564.72     1707.74     33.60 o 
   3   5   3     2232.11     2283.17     42.53 o 
   4   5   3     1284.59     1305.31     27.25 o 
   5   5   3     2050.97     2057.47     41.37 o 
   6   5   3      316.21      309.04     16.90 o 
   7   5   3      519.98      503.47     26.78 o 
   8   5   3      107.47      100.63     21.46 o 
  -8   6   3        0.88       34.00     17.45 o 
  -7   6   3        0.85       30.16     21.87 o 
  -6   6   3      657.26      599.26     24.37 o 
  -5   6   3      140.42      139.84      9.39 o 
  -4   6   3       53.62       83.24      7.38 o 
  -3   6   3       27.61       42.05      5.78 o 
  -2   6   3      488.55      476.43     15.84 o 
  -1   6   3      913.00      899.60     13.13 o 
   0   6   3     1068.03     1062.51     14.29 o 
   1   6   3      217.97      201.58      6.62 o 
   2   6   3     1241.57     1242.88     22.37 o 
   3   6   3      765.27      851.00     19.91 o 
   4   6   3      149.20      137.72      9.97 o 
   5   6   3      130.59      141.69     18.55 o 
   6   6   3      282.02      256.29     17.78 o 
   7   6   3      222.53      256.51     20.98 o 
   8   6   3        0.34       46.23     48.59 o 
  -8   7   3      212.79      194.80     24.80 o 
  -7   7   3      426.40      409.07     25.74 o 
  -6   7   3      459.43      448.37     21.52 o 
  -5   7   3      321.08      319.77     15.13 o 
  -4   7   3      165.77      139.50      9.09 o 
  -3   7   3      451.58      439.78     12.44 o 
  -2   7   3       55.47       62.55      4.45 o 
  -1   7   3      103.95       91.92      7.18 o 
   0   7   3     2647.50     2496.30     40.20 o 
   1   7   3     1506.24     1551.84     22.99 o 
   2   7   3     1477.16     1511.88     26.70 o 
   3   7   3      201.55      188.55     11.11 o 
   4   7   3       19.92       34.78      9.99 o 
   5   7   3       23.75       46.94     10.34 o 
   6   7   3       74.85       89.48     12.71 o 
   7   7   3       82.67       92.27     17.62 o 
   8   7   3      132.38      169.65     33.77 o 
  -8   8   3        5.02      100.78     41.67 o 
  -7   8   3        1.15       31.03     14.41 o 
  -6   8   3        5.24       26.85     14.25 o 
  -5   8   3        1.85        9.38      6.62 o 
  -4   8   3      177.84      143.47      9.23 o 
  -3   8   3      137.08      130.35      7.58 o 
  -2   8   3       10.45       26.86      9.07 o 
  -1   8   3      319.75      314.38     12.00 o 
   0   8   3        4.26        9.44     10.42 o 
   1   8   3       39.59       57.08     10.52 o 
   2   8   3      198.19      200.85      8.75 o 
   3   8   3       77.62       88.65      8.55 o 
   4   8   3        0.05       32.66     12.75 o 
   5   8   3      205.81      197.65     14.19 o 
   6   8   3       30.49       49.12     13.48 o 
   7   8   3       11.05       18.84     12.05 o 
  -7   9   3       41.52       49.45     21.16 o 
  -6   9   3      253.15      235.24     25.79 o 
  -5   9   3      539.82      494.78     23.11 o 
  -4   9   3      572.70      556.82     22.32 o 
  -3   9   3      477.97      464.15     19.30 o 
  -2   9   3       24.74       36.71      7.73 o 
  -1   9   3     2374.20     2272.88     43.19 o 
   0   9   3     1518.73     1437.44     46.42 o 
   1   9   3     1948.45     1924.70     37.79 o 
   2   9   3      807.14      778.52     27.90 o 
   3   9   3       47.32       98.54     12.02 o 
   4   9   3      683.48      653.40     22.05 o 
   5   9   3      294.73      272.53     18.42 o 
   6   9   3      147.51      187.50     22.49 o 
   7   9   3       58.23       85.90     41.53 o 
  -7  10   3        3.15      -30.58     30.58 o 
  -6  10   3       21.56       77.61     40.20 o 
  -5  10   3       67.74       68.66     12.62 o 
  -4  10   3        2.17       15.46      8.85 o 
  -3  10   3      642.85      652.28     30.06 o 
  -2  10   3      108.15      102.69     14.64 o 
  -1  10   3      118.33      127.52     16.02 o 
   0  10   3      117.10      127.45     14.23 o 
   1  10   3        1.26       -0.05      7.02 o 
   2  10   3      151.20      154.97     15.90 o 
   3  10   3      245.11      299.05     32.95 o 
   4  10   3      161.29      179.00     17.97 o 
   5  10   3        2.55       34.68     17.03 o 
   6  10   3        7.99       12.82     19.90 o 
  -6  11   3      292.17      291.70     33.54 o 
  -5  11   3      546.17      536.18     42.97 o 
  -4  11   3      513.09      516.03     29.35 o 
  -3  11   3      665.79      715.11     33.46 o 
  -2  11   3     1062.72     1059.01     41.16 o 
  -1  11   3      144.31      136.01     16.43 o 
   0  11   3       81.47       85.52     15.19 o 
   1  11   3       84.15      138.53     16.58 o 
   2  11   3        3.25        7.14     14.72 o 
   3  11   3      386.69      392.81     26.57 o 
   4  11   3      354.04      401.47     30.13 o 
   5  11   3      547.85      512.23     36.30 o 
   6  11   3      643.96      592.78     51.36 o 
  -5  12   3      128.92      151.70     31.66 o 
  -4  12   3       13.69       -5.61     12.93 o 
  -3  12   3       64.04       68.55     16.53 o 
  -2  12   3      267.48      265.89     25.27 o 
  -1  12   3       76.65       97.14     16.59 o 
   0  12   3      495.05      497.45     30.04 o 
   1  12   3       21.71       48.14     14.34 o 
   2  12   3      202.37      194.90     22.28 o 
   3  12   3       51.18       56.23     16.54 o 
   4  12   3      122.97      118.78     26.22 o 
   5  12   3       50.12       34.71     21.84 o 
  -4  13   3        4.22       44.55     20.11 o 
  -3  13   3        1.75       11.89     13.31 o 
  -2  13   3      170.95      178.31     22.86 o 
  -1  13   3      642.17      665.92     42.95 o 
   0  13   3     1213.87     1195.50     50.48 o 
   1  13   3      492.81      513.94     33.33 o 
   2  13   3      574.71      510.81     40.05 o 
   3  13   3       79.89       70.22     21.32 o 
   4  13   3       47.50       41.99     20.75 o 
  -2  14   3       72.62      120.29     31.04 o 
  -1  14   3       33.79       32.29     18.47 o 
   0  14   3       22.50       54.26     20.64 o 
   1  14   3      118.21      134.42     22.01 o 
   2  14   3      124.13      140.28     25.29 o 
  -9   0   4       29.20       76.26     55.31 o 
  -8   0   4      206.70      156.76     33.33 o 
  -7   0   4        5.91       24.37     15.48 o 
  -6   0   4        2.20       24.17     17.82 o 
  -5   0   4     2570.78     2577.09    115.82 o 
  -4   0   4    10604.85    10685.93    216.11 o 
  -3   0   4     4521.76     4376.90     93.31 o 
  -2   0   4      255.56      227.18      6.58 o 
  -1   0   4     2180.93     2021.87     52.65 o 
   0   0   4     7190.80     7257.66     85.88 o 
   1   0   4     2490.34     2547.13     25.97 o 
   2   0   4      317.16      315.18      5.64 o 
   3   0   4     1332.00     1347.14     34.63 o 
   4   0   4      854.44      802.29     35.32 o 
   5   0   4     1243.35     1254.64     48.29 o 
   6   0   4      591.40      640.22     28.77 o 
   7   0   4      322.49      315.05     31.14 o 
   8   0   4      175.67      200.16     33.41 o 
   9   0   4      161.76      147.41     60.14 o 
  -9   1   4       82.22       59.46     19.81 o 
  -8   1   4        0.38       20.75     15.23 o 
  -7   1   4       65.98       89.24     15.81 o 
  -6   1   4       15.86       16.03      9.27 o 
  -5   1   4       20.61       48.43      8.99 o 
  -4   1   4      391.92      379.72     13.72 o 
  -3   1   4      518.54      575.94     11.16 o 
  -2   1   4     1244.61     1282.35     14.54 o 
  -1   1   4     1050.19      985.22     25.06 o 
   0   1   4     8303.52     8058.58     61.47 o 
   1   1   4      102.36      119.06      6.19 o 
   2   1   4      242.72      253.69      7.68 o 
   3   1   4      151.74      136.64      4.79 o 
   4   1   4       15.75       16.37      3.67 o 
   5   1   4        3.84        7.69      8.20 o 
   6   1   4      161.03      161.34     13.11 o 
   7   1   4        1.24       -8.49     11.14 o 
   8   1   4       23.86       52.04     22.21 o 
   9   1   4        2.34       23.57     40.74 o 
  -9   2   4      483.48      480.05     35.23 o 
  -8   2   4      131.24      170.43     21.63 o 
  -7   2   4      639.95      659.87     31.31 o 
  -6   2   4     1978.37     1959.46     53.34 o 
  -5   2   4      861.77      833.19     19.27 o 
  -4   2   4      450.37      398.18     10.80 o 
  -3   2   4     1353.05     1410.28     16.59 o 
  -2   2   4      289.37      278.42      6.01 o 
  -1   2   4      832.48      875.04     12.47 o 
   0   2   4     1212.01     1166.60     14.55 o 
   1   2   4     3397.11     3405.66     30.95 o 
   2   2   4    12480.82    11836.88    122.22 o 
   3   2   4      687.97      703.20     12.88 o 
   4   2   4      938.30      867.45     22.44 o 
   5   2   4      620.00      603.11     17.05 o 
   6   2   4       29.08       40.81      8.54 o 
   7   2   4      175.39      184.08     20.60 o 
   8   2   4       13.23       38.93     16.10 o 
  -9   3   4       19.77       51.95     18.69 o 
  -8   3   4       68.76       79.30     18.01 o 
  -7   3   4        7.46        6.11      9.10 o 
  -6   3   4      216.09      200.30     21.08 o 
  -5   3   4      495.68      486.97     15.72 o 
  -4   3   4       15.68       29.86      5.25 o 
  -3   3   4      353.02      367.74      7.93 o 
  -2   3   4        3.30        7.44      3.50 o 
  -1   3   4      445.73      444.09      8.65 o 
   0   3   4     1854.92     1794.22     24.61 o 
   1   3   4     2760.04     2947.58     31.86 o 
   2   3   4      734.85      800.89     13.14 o 
   3   3   4      221.22      239.23      7.75 o 
   4   3   4      899.75      957.46     19.84 o 
   5   3   4       36.13       47.99     10.94 o 
   6   3   4       14.33       33.78      8.46 o 
   7   3   4       71.52       78.09     14.64 o 
   8   3   4      158.58      173.90     22.41 o 
  -9   4   4       79.99       64.06     24.28 o 
  -8   4   4      176.87      159.37     22.04 o 
  -7   4   4      129.84      161.13     23.78 o 
  -6   4   4      133.92      156.86     15.24 o 
  -5   4   4      333.17      343.09     14.18 o 
  -4   4   4      568.99      481.52     11.46 o 
  -3   4   4     1902.60     1922.31     45.69 o 
  -2   4   4     1280.48     1224.84     18.96 o 
  -1   4   4     3986.59     4066.84     43.91 o 
   0   4   4     2505.95     2489.72     29.42 o 
   1   4   4      250.22      218.66      6.76 o 
   2   4   4        3.63       10.07      4.11 o 
   3   4   4     2252.97     2219.62     32.83 o 
   4   4   4      690.31      700.20     18.90 o 
   5   4   4      254.50      225.42     13.34 o 
   6   4   4      864.44      894.79     26.42 o 
   7   4   4       61.20       61.98     19.57 o 
   8   4   4      334.13      290.14     34.77 o 
  -9   5   4        6.71       36.38     33.65 o 
  -8   5   4       23.34       29.05     14.67 o 
  -7   5   4       41.14       48.16     17.59 o 
  -6   5   4        2.86        1.45      5.68 o 
  -5   5   4        1.16        0.81      4.68 o 
  -4   5   4      156.96      158.45      7.85 o 
  -3   5   4        0.00        9.03      4.80 o 
  -2   5   4       69.08       81.57      4.85 o 
  -1   5   4      213.63      278.15     10.18 o 
   0   5   4       37.42       46.74      3.69 o 
   1   5   4      532.35      548.76     11.59 o 
   2   5   4       20.03       33.91      5.70 o 
   3   5   4       26.02       36.31      5.59 o 
   4   5   4        9.04       14.06      5.83 o 
   5   5   4      130.63      145.74     10.92 o 
   6   5   4       11.62       17.90      9.51 o 
   7   5   4        1.00      -11.82     11.82 o 
   8   5   4        6.99       25.84     18.40 o 
  -8   6   4        6.74       21.42     14.79 o 
  -7   6   4       77.34       69.54     15.28 o 
  -6   6   4      641.04      645.78     24.31 o 
  -5   6   4       98.29       91.15     12.33 o 
  -4   6   4      997.88     1044.03     22.17 o 
  -3   6   4     1764.08     1753.05     29.21 o 
  -2   6   4      911.44      888.46     17.10 o 
  -1   6   4     2026.88     2095.79     27.84 o 
   0   6   4      250.41      232.19     12.77 o 
   1   6   4      174.30      151.95      9.95 o 
   2   6   4      123.60      139.18      9.59 o 
   3   6   4      514.27      506.76     14.84 o 
   4   6   4      117.64      128.93      9.94 o 
   5   6   4      112.62      143.34     17.52 o 
   6   6   4      373.58      417.58     26.83 o 
   7   6   4      182.12      211.66     27.45 o 
   8   6   4      194.55      117.90     31.05 o 
  -8   7   4        3.67       22.93     27.41 o 
  -7   7   4       64.54       59.18     14.80 o 
  -6   7   4       88.48      103.02     12.57 o 
  -5   7   4     1747.86     1630.49     34.36 o 
  -4   7   4        3.97        5.31      6.16 o 
  -3   7   4      156.18      170.31      8.49 o 
  -2   7   4      632.06      658.05     14.67 o 
  -1   7   4     1283.88     1273.90     27.24 o 
   0   7   4       61.56       65.24      7.07 o 
   1   7   4      697.08      645.03     22.36 o 
   2   7   4       35.00       27.38      5.08 o 
   3   7   4        6.16       24.02      8.38 o 
   4   7   4      131.57      155.98     12.04 o 
   5   7   4        3.37       13.80      7.91 o 
   6   7   4       18.53       13.25     10.69 o 
   7   7   4        7.73       23.20     14.37 o 
  -8   8   4      167.82      174.54     63.19 o 
  -7   8   4      975.99      954.02     43.75 o 
  -6   8   4      381.12      413.59     22.71 o 
  -5   8   4      728.21      692.34     22.11 o 
  -4   8   4      188.47      191.59     11.11 o 
  -3   8   4      200.03      203.62      9.10 o 
  -2   8   4      215.96      231.05     13.02 o 
  -1   8   4      103.92       92.88     14.87 o 
   0   8   4     1699.73     1626.32     41.03 o 
   1   8   4     2376.78     2380.38     44.46 o 
   2   8   4     2267.08     2310.20     39.14 o 
   3   8   4     1301.83     1331.69     30.34 o 
   4   8   4      405.86      402.66     17.30 o 
   5   8   4      352.10      334.76     19.17 o 
   6   8   4       28.18       13.21     10.24 o 
   7   8   4       15.82       -4.51     12.89 o 
  -7   9   4        0.03       40.08     22.66 o 
  -6   9   4        3.23       23.18     14.71 o 
  -5   9   4      107.71      102.25     13.32 o 
  -4   9   4      234.48      257.57     16.62 o 
  -3   9   4       48.59       52.53     13.47 o 
  -2   9   4      198.88      174.14     12.21 o 
  -1   9   4       49.77       54.39      9.45 o 
   0   9   4     1659.95     1684.60     50.41 o 
   1   9   4     1018.63     1001.47     29.08 o 
   2   9   4       16.27       26.71     11.21 o 
   3   9   4       10.32       34.45     11.07 o 
   4   9   4      576.79      579.63     24.83 o 
   5   9   4      338.20      320.05     21.49 o 
   6   9   4       33.35       40.24     17.38 o 
   7   9   4       39.16       19.98     41.43 o 
  -6  10   4        3.80        2.40     14.55 o 
  -5  10   4      124.26      152.70     19.13 o 
  -4  10   4     1164.18     1076.30     41.63 o 
  -3  10   4      877.92      884.11     29.21 o 
  -2  10   4     1638.04     1592.34     39.51 o 
  -1  10   4     1413.61     1352.17     44.90 o 
   0  10   4      626.31      615.38     26.21 o 
   1  10   4      207.74      225.42     17.42 o 
   2  10   4       36.13       32.43     11.25 o 
   3  10   4       13.11       25.52     13.31 o 
   4  10   4      292.76      325.83     26.56 o 
   5  10   4      495.54      460.74     36.22 o 
   6  10   4      314.24      278.20     34.05 o 
  -6  11   4        1.28        7.70     15.79 o 
  -5  11   4        8.14       16.20     15.25 o 
  -4  11   4       20.97       46.43     27.24 o 
  -3  11   4       23.16       57.21     16.45 o 
  -2  11   4       38.80       66.62     13.99 o 
  -1  11   4      396.82      428.05     27.32 o 
   0  11   4      419.85      395.20     23.86 o 
   1  11   4       73.29       80.62     19.02 o 
   2  11   4        3.82       15.69     11.33 o 
   3  11   4        1.63       27.10     12.97 o 
   4  11   4       47.43       64.84     17.86 o 
   5  11   4        1.05      -13.82     14.63 o 
  -5  12   4      243.91      255.93     33.15 o 
  -4  12   4        8.42       24.28     18.48 o 
  -3  12   4      245.40      226.62     23.21 o 
  -2  12   4      884.42      858.34     40.63 o 
  -1  12   4      709.36      720.09     36.35 o 
   0  12   4      251.24      251.38     22.60 o 
   1  12   4      478.30      489.95     37.45 o 
   2  12   4      382.08      361.49     28.63 o 
   3  12   4      109.22       97.37     21.82 o 
   4  12   4      178.19      171.36     25.02 o 
  -4  13   4      114.39       91.32     25.48 o 
  -3  13   4       58.03       66.30     18.95 o 
  -2  13   4       15.70       31.90     17.39 o 
  -1  13   4       14.05       18.01     17.08 o 
   0  13   4       25.57       77.33     23.80 o 
   1  13   4       65.79      103.40     26.56 o 
   2  13   4        2.43       23.85     28.12 o 
   3  13   4        5.21       -8.83     20.49 o 
  -2  14   4        6.88       11.59     14.24 o 
  -1  14   4      202.72      190.47     24.85 o 
   0  14   4      216.13      241.88     27.85 o 
   1  14   4      304.43      325.45     31.19 o 
   2  14   4      358.46      395.76     67.92 o 
  -9   1   5       37.99       76.08     20.00 o 
  -8   1   5      209.98      223.29     22.64 o 
  -7   1   5      252.71      243.21     22.01 o 
  -6   1   5       72.87      113.84     24.92 o 
  -5   1   5     1071.10      984.14     35.95 o 
  -4   1   5     1453.09     1554.20     35.21 o 
  -3   1   5      489.75      447.42      8.05 o 
  -2   1   5      201.44      177.44      5.32 o 
  -1   1   5      510.10      471.46     17.23 o 
   0   1   5      717.69      639.49     19.72 o 
   1   1   5     5007.35     5134.77     36.05 o 
   2   1   5      830.66      820.50     14.33 o 
   3   1   5      262.53      244.45     16.03 o 
   4   1   5      573.46      571.63     16.17 o 
   5   1   5      169.79      154.77     10.64 o 
   6   1   5      144.12      126.08     19.50 o 
   7   1   5       44.98       65.63     15.04 o 
   8   1   5      173.73      204.81     28.91 o 
  -9   2   5       43.47       81.95     20.98 o 
  -8   2   5       24.36       27.12     19.67 o 
  -7   2   5      296.82      276.91     22.75 o 
  -6   2   5       60.32       40.70     11.59 o 
  -5   2   5      115.92      132.41     11.98 o 
  -4   2   5       61.52       66.41      5.55 o 
  -3   2   5     1395.43     1485.80     17.75 o 
  -2   2   5        2.99       18.30      2.81 o 
  -1   2   5       66.90       76.47      4.24 o 
   0   2   5     1643.72     1767.51     21.75 o 
   1   2   5      277.95      224.47      6.47 o 
   2   2   5      918.12      890.17     17.23 o 
   3   2   5      449.74      424.99     12.33 o 
   4   2   5      190.13      177.97     10.12 o 
   5   2   5        0.17       -1.62      5.65 o 
   6   2   5      127.70      110.79     16.51 o 
   7   2   5       84.63       96.32     18.60 o 
   8   2   5        6.94       41.73     18.56 o 
  -9   3   5       96.04      118.26     23.68 o 
  -8   3   5      129.23      104.24     21.21 o 
  -7   3   5      793.13      824.13     37.58 o 
  -6   3   5     1432.18     1407.64     46.30 o 
  -5   3   5     3183.36     3200.87     54.15 o 
  -4   3   5     1325.30     1245.69     25.63 o 
  -3   3   5       92.03       64.29      6.10 o 
  -2   3   5     5163.29     5451.15     69.27 o 
  -1   3   5      379.80      410.77     10.09 o 
   0   3   5      623.85      649.83     11.89 o 
   1   3   5      602.41      582.52     13.75 o 
   2   3   5     2268.42     2318.24     54.40 o 
   3   3   5     2782.97     2759.37     54.83 o 
   4   3   5     1180.20     1164.77     26.70 o 
   5   3   5     1039.43     1045.51     29.41 o 
   6   3   5      353.18      306.47     18.79 o 
   7   3   5      270.06      239.32     23.00 o 
   8   3   5       31.92       33.70     21.38 o 
  -9   4   5       34.19       42.98     19.52 o 
  -8   4   5        7.67       37.27     19.29 o 
  -7   4   5      216.95      201.48     21.33 o 
  -6   4   5      194.42      169.39     16.03 o 
  -5   4   5       25.20       54.05      7.64 o 
  -4   4   5      429.58      391.94     16.78 o 
  -3   4   5     1559.51     1662.81     25.31 o 
  -2   4   5      350.96      328.16      9.29 o 
  -1   4   5       19.60       19.67      3.88 o 
   0   4   5      203.22      198.47      7.12 o 
   1   4   5     1826.07     1878.28     25.95 o 
   2   4   5      813.44      882.51     17.61 o 
   3   4   5       13.06       21.27      7.49 o 
   4   4   5      111.57      116.12      9.70 o 
   5   4   5       11.90       18.01      9.90 o 
   6   4   5       67.62       54.88     11.18 o 
   7   4   5        0.15       -0.77     10.05 o 
   8   4   5       11.58       -7.53     13.55 o 
  -8   5   5      190.14      159.99     23.61 o 
  -7   5   5        6.14       -0.52      7.91 o 
  -6   5   5      191.32      172.90     13.34 o 
  -5   5   5       69.98       78.69     11.21 o 
  -4   5   5        4.79        8.25      5.15 o 
  -3   5   5     1775.35     1746.60     28.64 o 
  -2   5   5     1217.14     1182.95     23.61 o 
  -1   5   5     3886.47     3757.01     46.60 o 
   0   5   5     4467.01     4375.99     52.28 o 
   1   5   5      494.00      478.14     14.47 o 
   2   5   5       32.04       40.02      5.22 o 
   3   5   5       43.35       49.45      5.99 o 
   4   5   5      189.62      203.50     10.51 o 
   5   5   5       54.73       76.59     11.34 o 
   6   5   5       29.47       42.07     19.07 o 
   7   5   5      387.81      362.23     28.88 o 
   8   5   5      262.17      252.29     34.22 o 
  -8   6   5       17.76       23.52     16.05 o 
  -7   6   5       41.42       86.71     19.71 o 
  -6   6   5       47.71       51.70     10.53 o 
  -5   6   5      374.13      351.68     18.82 o 
  -4   6   5      857.99      794.96     21.11 o 
  -3   6   5      375.14      378.02     12.64 o 
  -2   6   5        3.17        8.30      5.85 o 
  -1   6   5       70.21       75.47      5.46 o 
   0   6   5      143.35      147.12      7.19 o 
   1   6   5      356.67      345.65     10.48 o 
   2   6   5      714.89      735.76     17.68 o 
   3   6   5      367.43      368.02     13.63 o 
   4   6   5        0.02        4.28      5.34 o 
   5   6   5      356.10      364.01     19.65 o 
   6   6   5      115.85      137.86     20.99 o 
   7   6   5        7.30       15.46     15.01 o 
  -8   7   5      163.62      140.61     24.42 o 
  -7   7   5      260.38      250.26     25.55 o 
  -6   7   5     1017.83      975.59     34.67 o 
  -5   7   5     2013.92     1926.92     46.06 o 
  -4   7   5      714.65      640.05     18.18 o 
  -3   7   5      825.16      823.13     23.23 o 
  -2   7   5     1035.74     1011.80     20.10 o 
  -1   7   5      366.61      378.54     14.64 o 
   0   7   5      232.49      237.73      8.97 o 
   1   7   5     1120.76     1101.76     22.21 o 
   2   7   5     2863.19     2829.76     45.71 o 
   3   7   5     2402.50     2296.35     43.56 o 
   4   7   5      816.51      810.13     24.05 o 
   5   7   5      424.99      417.43     22.52 o 
   6   7   5      387.40      368.49     24.53 o 
   7   7   5       61.63       99.87     25.65 o 
  -7   8   5        0.03       -6.38     15.51 o 
  -6   8   5       54.42       64.88     12.95 o 
  -5   8   5        1.85        2.77      6.96 o 
  -4   8   5        7.18       13.70      7.55 o 
  -3   8   5     1509.94     1428.94     28.74 o 
  -2   8   5       58.91       73.37      9.49 o 
  -1   8   5      140.76      166.74     10.76 o 
   0   8   5       15.06       14.58      6.13 o 
   1   8   5      592.82      621.07     20.42 o 
   2   8   5      145.09      132.66      9.66 o 
   3   8   5      216.30      205.08     14.19 o 
   4   8   5        4.34       25.55      8.49 o 
   5   8   5      100.37      112.15     14.19 o 
   6   8   5       17.55       47.19     17.82 o 
   7   8   5        5.60       18.29     16.48 o 
  -7   9   5       75.77       87.69     29.47 o 
  -6   9   5      171.87      153.99     21.89 o 
  -5   9   5      128.12      168.36     23.99 o 
  -4   9   5      825.84      795.44     29.64 o 
  -3   9   5     1059.10     1078.72     31.40 o 
  -2   9   5       49.08       64.22     10.47 o 
  -1   9   5      647.56      634.03     21.64 o 
   0   9   5      187.04      199.35     12.97 o 
   1   9   5      304.82      334.05     17.14 o 
   2   9   5      349.73      348.57     17.68 o 
   3   9   5        7.33       19.71      8.99 o 
   4   9   5      565.36      521.14     25.24 o 
   5   9   5      432.02      458.33     30.18 o 
   6   9   5      182.36      200.40     24.57 o 
  -6  10   5        2.14       29.22     27.43 o 
  -5  10   5       18.53        7.65     11.58 o 
  -4  10   5       85.42       96.13     13.81 o 
  -3  10   5      116.84      138.56     18.74 o 
  -2  10   5      229.29      230.16     15.17 o 
  -1  10   5      108.16      102.60     11.73 o 
   0  10   5       36.61       38.63      8.96 o 
   1  10   5      103.38      126.07     18.66 o 
   2  10   5      150.98      153.89     13.56 o 
   3  10   5        1.42       20.98     14.88 o 
   4  10   5      109.97      113.76     14.76 o 
   5  10   5       46.38       44.42     21.08 o 
   6  10   5       15.63       59.77     25.24 o 
  -6  11   5        3.63        8.78     23.41 o 
  -5  11   5        4.77       32.99     27.70 o 
  -4  11   5       30.69       40.22     23.77 o 
  -3  11   5      333.20      318.79     24.57 o 
  -2  11   5     1561.18     1514.50     52.79 o 
  -1  11   5     1803.49     1753.36     57.00 o 
   0  11   5      674.85      688.40     31.62 o 
   1  11   5      734.38      708.86     35.38 o 
   2  11   5       92.61       76.27     15.03 o 
   3  11   5       14.66        7.67     13.48 o 
   4  11   5        3.36       25.31     20.34 o 
   5  11   5       31.66       19.80     27.54 o 
  -5  12   5       12.29       35.75     23.99 o 
  -4  12   5      232.02      214.49     32.16 o 
  -3  12   5      373.49      356.63     30.15 o 
  -2  12   5      158.13      157.21     20.88 o 
  -1  12   5       47.37       83.82     21.22 o 
   0  12   5      194.49      198.38     22.57 o 
   1  12   5      446.11      448.58     31.75 o 
   2  12   5       36.44       59.18     18.51 o 
   3  12   5       58.83       74.57     19.47 o 
   4  12   5       34.24       67.88     29.53 o 
  -3  13   5       41.50       51.93     19.31 o 
  -2  13   5       95.79      113.68     23.51 o 
  -1  13   5        4.18       14.42     13.31 o 
   0  13   5       81.26      111.86     22.57 o 
   1  13   5        4.75       10.84     13.59 o 
   2  13   5      405.48      398.05     31.85 o 
   3  13   5      493.52      455.64     41.29 o 
  -1  14   5        1.54       -0.31     12.15 o 
   0  14   5       32.35       19.38     16.22 o 
   1  14   5        9.80      -29.13     32.07 o 
  -9   0   6      383.10      429.20     63.51 o 
  -8   0   6      397.78      372.36     39.40 o 
  -7   0   6      911.33      857.82     52.07 o 
  -6   0   6      491.18      484.97     33.52 o 
  -5   0   6      175.67      151.21     18.44 o 
  -4   0   6      646.41      683.95     31.70 o 
  -3   0   6      403.27      394.23     11.08 o 
  -2   0   6      108.08       93.95      6.86 o 
  -1   0   6      586.75      500.17     14.05 o 
   0   0   6     3040.76     3006.29     47.21 o 
   1   0   6     7499.31     7640.31    121.89 o 
   2   0   6     4774.56     4538.21    105.78 o 
   3   0   6      568.90      562.95     27.38 o 
   4   0   6      413.03      435.57     28.72 o 
   5   0   6      119.47      150.76     26.61 o 
   6   0   6       12.06       42.68     18.07 o 
   7   0   6       25.78       34.64     39.06 o 
   8   0   6      102.04       99.63     27.16 o 
  -9   1   6       11.61       25.58     16.09 o 
  -8   1   6       52.98       99.30     18.19 o 
  -7   1   6       83.87       57.73     14.23 o 
  -6   1   6       49.92       73.90     13.16 o 
  -5   1   6     1532.80     1537.14     42.24 o 
  -4   1   6       73.01       77.09      9.12 o 
  -3   1   6      770.27      828.93     13.11 o 
  -2   1   6      441.06      442.48     11.36 o 
  -1   1   6      591.02      628.74     13.17 o 
   0   1   6     1278.93     1215.19     28.37 o 
   1   1   6      704.64      800.63     14.98 o 
   2   1   6      132.97      123.67      7.45 o 
   3   1   6      427.80      384.03     21.75 o 
   4   1   6       98.89      120.30     12.54 o 
   5   1   6       64.37       71.25     12.87 o 
   6   1   6        4.95       28.68     25.07 o 
   7   1   6       55.82       78.09     20.85 o 
   8   1   6        2.64       -6.37     13.35 o 
  -9   2   6       28.36       32.76     17.79 o 
  -8   2   6        3.88       11.41     13.22 o 
  -7   2   6      112.09      143.45     18.89 o 
  -6   2   6      968.79      986.41     35.80 o 
  -5   2   6      185.10      221.04     14.65 o 
  -4   2   6     2516.04     2417.95     56.99 o 
  -3   2   6     1753.73     1773.41     25.67 o 
  -2   2   6       83.04       68.05      8.37 o 
  -1   2   6     1574.05     1664.40     24.06 o 
   0   2   6       21.23       16.41      3.28 o 
   1   2   6      180.18      208.17     10.29 o 
   2   2   6     1232.64     1080.60     36.66 o 
   3   2   6      525.70      523.01     15.86 o 
   4   2   6      127.45      133.94      8.68 o 
   5   2   6      728.15      743.39     32.14 o 
   6   2   6      249.70      244.00     21.88 o 
   7   2   6      428.69      426.70     28.82 o 
   8   2   6      118.68      106.18     22.21 o 
  -9   3   6        0.23       35.86     18.82 o 
  -8   3   6       61.67       56.68     16.49 o 
  -7   3   6       16.16       22.83     12.76 o 
  -6   3   6      762.47      744.60     31.93 o 
  -5   3   6        8.37       19.12      9.07 o 
  -4   3   6      492.41      506.02     15.84 o 
  -3   3   6      635.99      652.41     13.47 o 
  -2   3   6      405.19      426.78     10.67 o 
  -1   3   6       78.11       93.26      5.47 o 
   0   3   6      202.24      235.08      7.46 o 
   1   3   6      265.96      252.50     10.15 o 
   2   3   6      200.99      188.38      9.19 o 
   3   3   6      500.64      465.72     14.92 o 
   4   3   6      349.34      314.02     14.13 o 
   5   3   6       11.12       20.41      8.14 o 
   6   3   6        0.12       32.18     24.49 o 
   7   3   6       98.24       82.65     19.22 o 
   8   3   6        1.49       29.44     27.99 o 
  -8   4   6      273.36      279.74     27.37 o 
  -7   4   6      542.50      495.32     29.91 o 
  -6   4   6      536.69      573.44     32.46 o 
  -5   4   6      790.11      724.25     23.11 o 
  -4   4   6       85.68       89.37      8.77 o 
  -3   4   6     1009.09     1012.48     19.58 o 
  -2   4   6     2347.32     2377.20     34.98 o 
  -1   4   6     2787.13     2881.62     39.29 o 
   0   4   6     2776.09     2823.87     37.87 o 
   1   4   6     2139.87     2201.95     31.23 o 
   2   4   6      133.21      129.86      7.87 o 
   3   4   6      637.59      623.91     20.58 o 
   4   4   6      608.56      601.52     20.73 o 
   5   4   6       35.60       29.59     11.41 o 
   6   4   6      356.87      348.17     24.15 o 
   7   4   6       92.31       97.45     19.43 o 
   8   4   6      300.53      252.39     29.96 o 
  -8   5   6        1.70       58.85     26.86 o 
  -7   5   6       23.80       26.51     13.71 o 
  -6   5   6       84.96      112.11     16.02 o 
  -5   5   6       39.32       34.03      8.19 o 
  -4   5   6       17.64       31.79      5.13 o 
  -3   5   6        2.24        5.98      4.50 o 
  -2   5   6        5.08        8.48      5.08 o 
  -1   5   6       86.76       96.62      6.29 o 
   0   5   6        5.54        4.76      3.63 o 
   1   5   6       72.22       66.84      6.00 o 
   2   5   6      548.77      555.72     13.63 o 
   3   5   6      106.71      127.56      7.57 o 
   4   5   6      130.03      128.12     12.22 o 
   5   5   6      128.50      131.51     15.25 o 
   6   5   6       72.32       91.60     17.56 o 
   7   5   6       10.69        1.26      9.94 o 
  -8   6   6      296.28      321.38     30.21 o 
  -7   6   6      350.03      332.82     26.66 o 
  -6   6   6      587.40      498.39     27.53 o 
  -5   6   6      561.78      561.42     21.23 o 
  -4   6   6       20.92       39.51      6.29 o 
  -3   6   6      687.23      705.42     20.90 o 
  -2   6   6      645.75      601.69     15.71 o 
  -1   6   6     1223.53     1253.79     23.73 o 
   0   6   6     1800.11     1780.68     29.47 o 
   1   6   6     1673.22     1625.11     28.90 o 
   2   6   6     1946.55     1919.63     39.99 o 
   3   6   6     1437.77     1392.07     29.09 o 
   4   6   6      566.17      544.46     22.47 o 
   5   6   6       73.74       79.86     20.20 o 
   6   6   6      102.74      102.82     18.47 o 
   7   6   6       59.52      100.12     23.47 o 
  -8   7   6        4.93        9.79     17.99 o 
  -7   7   6       26.86       26.54     14.14 o 
  -6   7   6      190.67      183.56     16.65 o 
  -5   7   6       28.79       43.65     12.59 o 
  -4   7   6      302.88      247.70     13.26 o 
  -3   7   6       54.43       58.27      8.65 o 
  -2   7   6      604.01      591.00     15.76 o 
  -1   7   6      449.29      435.66     13.78 o 
   0   7   6     1882.16     1889.23     31.82 o 
   1   7   6      172.39      158.78      8.86 o 
   2   7   6      483.99      542.23     17.40 o 
   3   7   6      665.72      653.82     22.27 o 
   4   7   6        8.81       12.03      9.59 o 
   5   7   6       10.68       57.50     18.62 o 
   6   7   6        0.02       10.50     10.31 o 
   7   7   6        0.70       63.51     23.90 o 
  -7   8   6      109.96      116.93     27.32 o 
  -6   8   6       67.06       78.92     14.22 o 
  -5   8   6      913.13      815.37     28.46 o 
  -4   8   6     3246.12     3106.07     55.35 o 
  -3   8   6      971.33      968.27     24.51 o 
  -2   8   6     1575.97     1589.63     37.83 o 
  -1   8   6       27.34       19.46      7.59 o 
   0   8   6       73.05       82.98     10.33 o 
   1   8   6        1.97        7.02      6.50 o 
   2   8   6        9.08       17.48      6.70 o 
   3   8   6      620.16      601.11     20.09 o 
   4   8   6      221.75      226.58     17.61 o 
   5   8   6      866.35      890.16     34.74 o 
   6   8   6      323.10      309.28     27.64 o 
  -7   9   6       37.47      109.33     50.85 o 
  -6   9   6      368.54      389.04     39.77 o 
  -5   9   6      229.60      212.34     21.62 o 
  -4   9   6       55.07       63.18     12.16 o 
  -3   9   6      479.26      432.53     20.86 o 
  -2   9   6      454.81      479.00     19.43 o 
  -1   9   6      121.45      107.90     11.16 o 
   0   9   6       92.76      105.83     11.52 o 
   1   9   6       83.44      110.32     11.90 o 
   2   9   6       72.43       85.10     12.14 o 
   3   9   6      198.31      201.01     15.34 o 
   4   9   6       45.60       77.18     16.17 o 
   5   9   6        1.77       35.17     27.62 o 
   6   9   6       22.31       72.21     23.35 o 
  -6  10   6       20.21       18.08     22.01 o 
  -5  10   6       25.54       24.68     15.79 o 
  -4  10   6       37.40       35.84     15.38 o 
  -3  10   6      183.95      178.05     15.95 o 
  -2  10   6      403.84      416.53     20.81 o 
  -1  10   6      807.10      801.55     28.28 o 
   0  10   6     1622.91     1488.27     39.86 o 
   1  10   6     1222.23     1210.90     35.80 o 
   2  10   6      715.55      771.76     28.13 o 
   3  10   6       34.05       57.75     15.40 o 
   4  10   6       67.70      110.42     19.15 o 
   5  10   6      140.13      141.77     25.66 o 
  -5  11   6       72.85       57.01     33.23 o 
  -4  11   6        0.34       29.34     28.40 o 
  -3  11   6      392.40      400.58     27.10 o 
  -2  11   6      208.19      238.36     25.09 o 
  -1  11   6        6.21       12.44     11.18 o 
   0  11   6       38.47       61.55     15.65 o 
   1  11   6        4.31       -3.57      9.89 o 
   2  11   6       41.85       47.48     15.27 o 
   3  11   6        1.14       14.26     14.88 o 
   4  11   6       17.19        9.11     16.84 o 
   5  11   6        4.57      -19.10     21.30 o 
  -4  12   6       87.20      113.32     24.99 o 
  -3  12   6      131.12      128.44     21.06 o 
  -2  12   6      147.63      144.58     22.78 o 
  -1  12   6      318.26      312.47     46.33 o 
   0  12   6       30.00       42.80     20.50 o 
   1  12   6       69.44      108.19     23.68 o 
   2  12   6      126.59      159.69     22.07 o 
   3  12   6      154.84      163.19     28.03 o 
   4  12   6      183.24      146.93     38.75 o 
  -3  13   6        8.08        8.29     17.48 o 
  -2  13   6        6.62       23.52     24.48 o 
  -1  13   6       14.22        4.62     13.08 o 
   0  13   6       12.77       12.43     14.71 o 
   1  13   6       60.15       83.09     19.77 o 
   2  13   6       17.65       66.56     39.18 o 
  -9   1   7       92.49      137.32     24.14 o 
  -8   1   7      425.54      400.39     29.94 o 
  -7   1   7      606.74      618.29     32.86 o 
  -6   1   7      316.77      326.32     25.41 o 
  -5   1   7     1648.54     1590.13     50.87 o 
  -4   1   7      855.46      803.91     26.39 o 
  -3   1   7     1674.47     1736.08     25.36 o 
  -2   1   7      323.95      363.23     10.80 o 
  -1   1   7      313.57      282.13      9.08 o 
   0   1   7     1575.61     1484.57     33.20 o 
   1   1   7     2175.49     2185.68     36.90 o 
   2   1   7     2614.85     2525.66     90.71 o 
   3   1   7      852.48      849.88     27.59 o 
   4   1   7      469.57      482.83     23.39 o 
   5   1   7      374.43      393.55     25.26 o 
   6   1   7      486.09      482.72     28.85 o 
   7   1   7      118.09      153.40     29.00 o 
   8   1   7       84.67      115.13     24.86 o 
  -9   2   7        6.03      -24.18     34.28 o 
  -8   2   7       10.40       -0.96      9.92 o 
  -7   2   7      133.64      100.87     16.55 o 
  -6   2   7       44.27       63.36     13.19 o 
  -5   2   7      329.25      329.22     19.46 o 
  -4   2   7     2176.68     2164.57     39.46 o 
  -3   2   7       48.54       43.69      4.34 o 
  -2   2   7        9.36        7.23      3.79 o 
  -1   2   7      609.52      718.82     18.96 o 
   0   2   7      153.76      161.01     10.25 o 
   1   2   7       28.54       46.45      6.56 o 
   2   2   7      313.33      280.39      9.36 o 
   3   2   7        3.34        3.36      4.23 o 
   4   2   7       82.85       98.62     13.47 o 
   5   2   7      221.76      189.14     18.29 o 
   6   2   7      117.49      158.16     20.06 o 
   7   2   7        5.88       -0.95     12.32 o 
   8   2   7        6.34       25.68     18.06 o 
  -8   3   7       79.04      120.08     21.21 o 
  -7   3   7       78.04      111.27     17.27 o 
  -6   3   7      123.49      131.57     16.11 o 
  -5   3   7       44.35       69.21     16.17 o 
  -4   3   7      567.12      580.53     18.32 o 
  -3   3   7     1035.26      968.18     18.89 o 
  -2   3   7     4750.73     4857.13     65.80 o 
  -1   3   7     2213.86     2217.05     33.23 o 
   0   3   7     2847.47     2796.25     37.68 o 
   1   3   7     1400.64     1422.87     28.61 o 
   2   3   7       24.01       25.44      8.45 o 
   3   3   7       74.46       67.31      7.70 o 
   4   3   7        5.59       20.83      6.70 o 
   5   3   7      119.97      136.68     17.20 o 
   6   3   7      284.72      248.58     23.97 o 
   7   3   7      518.27      514.52     33.26 o 
   8   3   7      164.78      102.31     51.10 o 
  -8   4   7        0.81       24.09     20.65 o 
  -7   4   7        0.01       11.65     13.52 o 
  -6   4   7       13.22       38.03     17.98 o 
  -5   4   7      360.07      349.45     16.28 o 
  -4   4   7      412.17      422.38     16.75 o 
  -3   4   7      530.42      494.78     13.88 o 
  -2   4   7       25.76       21.38      4.85 o 
  -1   4   7      284.26      296.78     10.40 o 
   0   4   7     1065.66     1135.54     21.52 o 
   1   4   7     1986.23     2057.37     31.12 o 
   2   4   7      119.74      123.42      9.35 o 
   3   4   7       82.56       98.11     12.09 o 
   4   4   7      451.51      473.16     19.53 o 
   5   4   7       51.72       76.36     14.66 o 
   6   4   7       50.33       77.66     17.47 o 
   7   4   7        5.18       15.97     22.92 o 
  -8   5   7      540.85      487.99     36.71 o 
  -7   5   7      388.97      393.47     31.87 o 
  -6   5   7     1161.80     1138.63     41.13 o 
  -5   5   7     1631.20     1591.03     39.92 o 
  -4   5   7       29.57       55.60      9.83 o 
  -3   5   7       48.13       34.29      7.55 o 
  -2   5   7       88.67       82.47      6.87 o 
  -1   5   7      339.07      334.12     11.64 o 
   0   5   7     1230.02     1331.86     25.12 o 
   1   5   7     1052.33     1059.40     21.52 o 
   2   5   7     2030.09     1981.07     32.57 o 
   3   5   7      996.10      948.86     27.42 o 
   4   5   7      829.11      879.54     28.36 o 
   5   5   7      195.30      172.69     15.32 o 
   6   5   7        1.17        6.20     11.82 o 
   7   5   7       82.48      133.38     29.64 o 
  -8   6   7       81.19      107.21     23.92 o 
  -7   6   7        1.19       14.95     13.25 o 
  -6   6   7      281.35      249.95     20.40 o 
  -5   6   7      698.79      638.22     24.63 o 
  -4   6   7      570.72      593.51     21.95 o 
  -3   6   7       57.76       60.88      7.41 o 
  -2   6   7      367.54      406.63     14.47 o 
  -1   6   7       48.30       52.62      6.33 o 
   0   6   7       87.66       84.74      7.20 o 
   1   6   7       60.35       68.61      6.94 o 
   2   6   7      464.91      443.42     14.55 o 
   3   6   7      319.55      320.44     17.55 o 
   4   6   7       94.53      106.78     13.49 o 
   5   6   7       22.06       12.42      9.30 o 
   6   6   7       27.17       33.93     21.58 o 
   7   6   7       36.03       46.12     17.62 o 
  -7   7   7       38.77       23.03     15.42 o 
  -6   7   7      157.71      126.21     18.24 o 
  -5   7   7      141.25      138.43     14.69 o 
  -4   7   7      945.61      914.58     24.81 o 
  -3   7   7     1270.68     1303.29     31.53 o 
  -2   7   7     1107.98     1126.33     24.88 o 
  -1   7   7      333.63      339.96     16.08 o 
   0   7   7        7.46       26.01      6.03 o 
   1   7   7      203.11      227.05     10.94 o 
   2   7   7        3.16        3.13      5.39 o 
   3   7   7      262.66      227.96     15.55 o 
   4   7   7      340.48      363.52     21.48 o 
   5   7   7       91.70       97.19     15.07 o 
   6   7   7      283.38      245.58     24.10 o 
  -7   8   7       48.13       51.24     25.44 o 
  -6   8   7       10.18       15.38     15.12 o 
  -5   8   7       46.20       57.02     12.45 o 
  -4   8   7      421.41      389.79     16.13 o 
  -3   8   7      260.29      248.71     13.06 o 
  -2   8   7        1.01       18.40     18.23 o 
  -1   8   7      690.08      673.73     23.00 o 
   0   8   7      119.47      131.32     12.42 o 
   1   8   7       25.91       37.51     10.93 o 
   2   8   7       14.15       25.50     10.45 o 
   3   8   7       29.28       32.82      9.98 o 
   4   8   7      203.77      191.04     17.15 o 
   5   8   7        1.37       15.28     11.23 o 
   6   8   7       43.96      115.18     43.80 o 
  -6   9   7      102.44      116.26     25.29 o 
  -5   9   7      101.10      108.14     19.14 o 
  -4   9   7      581.74      542.78     51.60 o 
  -3   9   7     1314.86     1301.82     38.84 o 
  -2   9   7      149.05      158.79     15.70 o 
  -1   9   7     1265.61     1267.98     49.65 o 
   0   9   7      552.38      528.86     23.02 o 
   1   9   7      405.60      376.17     19.28 o 
   2   9   7      557.32      571.52     23.99 o 
   3   9   7       62.24       76.71     14.92 o 
   4   9   7      169.25      187.53     21.51 o 
   5   9   7      236.99      229.10     35.07 o 
  -6  10   7        0.69       33.73     31.48 o 
  -5  10   7       50.66       45.61     20.06 o 
  -4  10   7       42.86       51.49     14.68 o 
  -3  10   7      108.93      137.30     16.21 o 
  -2  10   7       66.48       86.58     13.48 o 
  -1  10   7      208.68      219.91     19.53 o 
   0  10   7      192.32      186.21     16.37 o 
   1  10   7       50.38       65.96     12.24 o 
   2  10   7        5.94       26.10     10.57 o 
   3  10   7        2.70       11.31     11.75 o 
   4  10   7        4.28       42.34     29.43 o 
   5  10   7        3.03       11.83     28.18 o 
  -5  11   7      147.14      155.91     29.07 o 
  -4  11   7      125.25      110.68     22.97 o 
  -3  11   7       13.49       36.21     20.06 o 
  -2  11   7       38.61       60.56     15.92 o 
  -1  11   7      140.46      129.30     19.74 o 
   0  11   7      146.08      157.96     19.61 o 
   1  11   7      404.38      346.67     28.21 o 
   2  11   7      628.26      639.44     35.54 o 
   3  11   7      435.40      515.98     41.77 o 
   4  11   7      239.98      234.06     32.18 o 
  -4  12   7      113.28      167.68     37.17 o 
  -3  12   7       45.47       46.65     16.34 o 
  -2  12   7       80.07      137.36     28.23 o 
  -1  12   7       80.61       81.17     17.86 o 
   0  12   7       86.95       98.11     21.47 o 
   1  12   7        0.30       -6.78     12.24 o 
   2  12   7       14.34       90.48     23.28 o 
   3  12   7       42.53       33.76     22.58 o 
  -2  13   7      690.18      649.80     39.45 o 
  -1  13   7      496.06      486.21     36.00 o 
   0  13   7      352.28      360.40     31.72 o 
   1  13   7        3.28       71.42     30.80 o 
  -8   0   8       21.32       21.75     21.99 o 
  -7   0   8      631.77      600.56     47.87 o 
  -6   0   8      308.55      339.90     55.94 o 
  -5   0   8     1018.43      988.70     68.71 o 
  -4   0   8     5926.50     5690.72    153.17 o 
  -3   0   8      541.00      587.69     20.04 o 
  -2   0   8       44.61       58.34      8.58 o 
  -1   0   8        4.02       13.04      6.25 o 
   0   0   8       37.24       38.11      6.48 o 
   1   0   8        7.18        4.70      2.57 o 
   2   0   8      230.58      241.08     20.06 o 
   3   0   8      660.21      661.16     35.67 o 
   4   0   8      810.48      775.38     49.37 o 
   5   0   8     1105.46     1071.14     60.74 o 
   6   0   8      606.58      576.42     48.61 o 
   7   0   8      132.02      132.32     29.87 o 
  -8   1   8       90.57      107.89     21.34 o 
  -7   1   8      167.01      183.40     20.02 o 
  -6   1   8      596.08      588.74     29.57 o 
  -5   1   8       88.57       81.39     12.55 o 
  -4   1   8       63.39       84.75     11.76 o 
  -3   1   8      707.75      680.15     18.99 o 
  -2   1   8      130.70      124.21      7.84 o 
  -1   1   8      245.54      281.72     10.18 o 
   0   1   8      411.30      489.96     12.69 o 
   1   1   8      847.16      913.72     19.18 o 
   2   1   8      953.82      907.14     30.85 o 
   3   1   8      408.67      380.79     20.67 o 
   4   1   8        0.15       -6.06      8.45 o 
   5   1   8        9.39       23.16     16.08 o 
   6   1   8       98.53      140.61     26.64 o 
   7   1   8       20.91       11.58     14.24 o 
  -8   2   8      256.47      221.92     25.26 o 
  -7   2   8      199.61      183.32     21.21 o 
  -6   2   8     1110.53     1037.72     43.89 o 
  -5   2   8       30.46       62.88     13.09 o 
  -4   2   8      102.70      103.21      9.08 o 
  -3   2   8     1967.89     1974.48     32.03 o 
  -2   2   8     1952.97     1967.69     36.48 o 
  -1   2   8     4375.68     4466.65     66.28 o 
   0   2   8     3680.13     3767.30     48.95 o 
   1   2   8     2649.16     2708.84     44.66 o 
   2   2   8     1119.48     1088.04     32.54 o 
   3   2   8       99.34      114.30     12.26 o 
   4   2   8        3.26       22.98     14.55 o 
   5   2   8      375.14      392.58     29.37 o 
   6   2   8      270.17      247.47     25.49 o 
   7   2   8      177.78      140.00     24.53 o 
  -8   3   8        0.42        1.47     11.08 o 
  -7   3   8       68.21       95.31     19.47 o 
  -6   3   8        2.08       26.59     20.18 o 
  -5   3   8        7.80        8.85     10.32 o 
  -4   3   8       27.70       43.37      7.57 o 
  -3   3   8      652.10      643.68     18.09 o 
  -2   3   8      451.97      449.87     13.51 o 
  -1   3   8       30.37       51.89      5.94 o 
   0   3   8       38.08       59.11      9.70 o 
   1   3   8      118.71      109.76      5.40 o 
   2   3   8       97.81      109.24      8.07 o 
   3   3   8      860.90      759.91     29.31 o 
   4   3   8       10.31        9.82      8.97 o 
   5   3   8       18.47       72.97     16.08 o 
   6   3   8       23.45       17.68     13.69 o 
   7   3   8        0.46        4.99     13.32 o 
  -8   4   8      182.81      190.39     26.33 o 
  -7   4   8      473.17      442.45     30.23 o 
  -6   4   8       81.84       79.25     15.51 o 
  -5   4   8      817.32      807.14     33.66 o 
  -4   4   8      207.08      220.72     16.45 o 
  -3   4   8       42.09       31.08     10.09 o 
  -2   4   8      147.84      133.16      8.65 o 
  -1   4   8     1623.62     1623.74     29.47 o 
   0   4   8      998.30     1002.46     22.76 o 
   1   4   8     1024.37     1025.95     20.78 o 
   2   4   8      201.37      196.64     11.92 o 
   3   4   8      200.59      191.64     11.76 o 
   4   4   8      511.59      543.03     28.57 o 
   5   4   8       42.82       69.04     15.56 o 
   6   4   8      142.74      138.22     35.56 o 
   7   4   8       34.61       82.14     31.08 o 
  -8   5   8       11.18       14.77     15.14 o 
  -7   5   8       30.94       74.04     18.07 o 
  -6   5   8       60.50      101.67     17.74 o 
  -5   5   8      176.35      159.82     14.00 o 
  -4   5   8       64.22       83.65     10.27 o 
  -3   5   8      508.28      510.04     16.69 o 
  -2   5   8      333.06      339.01     13.04 o 
  -1   5   8      105.45      116.48      7.87 o 
   0   5   8       15.57       30.27      6.79 o 
   1   5   8       99.60       84.03      8.76 o 
   2   5   8       42.67       32.39      9.57 o 
   3   5   8      144.45      143.89     12.75 o 
   4   5   8        7.76       21.91     20.05 o 
   5   5   8        0.08       11.51     11.31 o 
   6   5   8        6.66       26.00     15.38 o 
   7   5   8        3.70       67.07     36.77 o 
  -7   6   8      218.28      182.11     23.13 o 
  -6   6   8      325.85      280.75     24.64 o 
  -5   6   8     1522.47     1545.12     42.55 o 
  -4   6   8      482.13      531.48     23.15 o 
  -3   6   8      737.91      709.94     24.38 o 
  -2   6   8      309.44      311.72     17.13 o 
  -1   6   8       52.86       68.69      8.59 o 
   0   6   8       59.62       79.37      9.40 o 
   1   6   8        3.30       15.98      8.25 o 
   2   6   8      397.14      387.36     17.37 o 
   3   6   8      471.94      501.28     21.80 o 
   4   6   8      667.43      616.10     25.91 o 
   5   6   8      354.23      373.24     33.75 o 
   6   6   8      125.23      156.92     21.68 o 
  -7   7   8       65.70       32.60     16.98 o 
  -6   7   8        1.29        6.37     11.42 o 
  -5   7   8        4.73        8.84      9.90 o 
  -4   7   8       29.61       27.41      9.17 o 
  -3   7   8      235.97      238.36     13.01 o 
  -2   7   8      155.81      166.30     10.70 o 
  -1   7   8      232.44      223.96     11.81 o 
   0   7   8      143.52      139.74     12.31 o 
   1   7   8        1.00       24.52     14.02 o 
   2   7   8      275.26      260.65     16.39 o 
   3   7   8       70.88       87.95     13.22 o 
   4   7   8        0.01       25.91     10.07 o 
   5   7   8        3.23       32.30     17.32 o 
   6   7   8       78.08      105.62     22.16 o 
  -7   8   8       37.07       -4.62     16.10 o 
  -6   8   8        7.15       57.72     26.84 o 
  -5   8   8        1.58       27.39     14.37 o 
  -4   8   8      195.76      153.44     15.03 o 
  -3   8   8      582.34      590.61     20.33 o 
  -2   8   8     1736.04     1708.18     54.39 o 
  -1   8   8      673.70      715.83     25.49 o 
   0   8   8     1022.75     1040.74     31.39 o 
   1   8   8     1097.15     1069.88     27.46 o 
   2   8   8      265.34      288.83     17.99 o 
   3   8   8      283.01      252.92     19.10 o 
   4   8   8       12.62       17.20     10.96 o 
   5   8   8       86.97       99.82     23.41 o 
   6   8   8       77.16       95.04     40.35 o 
  -6   9   8       15.57       16.20     18.01 o 
  -5   9   8        0.89       33.64     22.14 o 
  -4   9   8      115.36      142.95     17.84 o 
  -3   9   8      580.99      600.94     26.01 o 
  -2   9   8        5.14       17.49     10.35 o 
  -1   9   8        0.10       41.86     18.16 o 
   0   9   8      244.64      214.54     20.61 o 
   1   9   8      405.81      406.39     25.27 o 
   2   9   8       78.30      110.13     17.41 o 
   3   9   8       64.27       84.79     16.56 o 
   4   9   8        0.83       49.23     22.11 o 
   5   9   8        7.16       15.22     20.87 o 
  -5  10   8      445.72      421.21     36.40 o 
  -4  10   8      510.69      508.42     35.80 o 
  -3  10   8      266.51      287.91     21.03 o 
  -2  10   8       12.19       14.91     11.70 o 
  -1  10   8       14.78       21.17     11.39 o 
   0  10   8      191.28      192.04     16.87 o 
   1  10   8       36.22       37.39     11.78 o 
   2  10   8      528.92      566.97     33.20 o 
   3  10   8      492.43      494.45     33.18 o 
   4  10   8      139.59      142.60     25.27 o 
  -4  11   8       69.89       67.50     35.51 o 
  -3  11   8        7.79       15.29     15.05 o 
  -2  11   8        0.46       13.45     17.30 o 
  -1  11   8        5.93       14.68     16.16 o 
   0  11   8       20.59       31.97     22.20 o 
   1  11   8       49.54       72.28     16.40 o 
   2  11   8        0.99        2.60     13.28 o 
   3  11   8        9.49       49.44     23.04 o 
  -3  12   8      537.09      597.44     44.98 o 
  -2  12   8      358.96      360.50     44.67 o 
  -1  12   8      487.92      444.62     32.04 o 
   0  12   8      201.61      198.29     26.57 o 
   1  12   8      291.44      371.34     36.95 o 
   2  12   8      234.83      210.41     31.46 o 
  -8   1   9      214.64      210.15     25.96 o 
  -7   1   9       77.77       85.98     20.94 o 
  -6   1   9       68.26       66.33     15.01 o 
  -5   1   9      572.67      602.83     29.44 o 
  -4   1   9      352.82      331.63     19.73 o 
  -3   1   9     2943.36     3058.01     47.58 o 
  -2   1   9     1277.03     1366.92     28.84 o 
  -1   1   9      454.92      425.37     13.69 o 
   0   1   9      678.93      707.72     15.49 o 
   1   1   9        2.75       19.04      7.30 o 
   2   1   9        3.88        1.46      6.21 o 
   3   1   9      135.18      142.12     14.73 o 
   4   1   9      474.47      467.58     26.73 o 
   5   1   9      439.14      422.40     28.74 o 
   6   1   9      375.26      390.96     30.57 o 
   7   1   9       39.68       45.04     29.96 o 
  -8   2   9       24.17       35.68     21.46 o 
  -7   2   9       77.57      108.86     18.89 o 
  -6   2   9      179.07      210.39     23.58 o 
  -5   2   9      769.66      714.79     31.48 o 
  -4   2   9      183.33      184.74     12.14 o 
  -3   2   9        8.24       23.58      7.65 o 
  -2   2   9        0.09       12.43      5.35 o 
  -1   2   9      871.34      845.99     19.68 o 
   0   2   9      348.88      333.47     10.74 o 
   1   2   9        8.25       19.18      8.38 o 
   2   2   9      370.17      344.15     20.13 o 
   3   2   9      474.85      473.40     24.46 o 
   4   2   9      200.37      170.70     18.01 o 
   5   2   9        0.81       11.41     11.85 o 
   6   2   9        6.17       32.34     17.01 o 
   7   2   9        0.51       25.84     18.34 o 
  -8   3   9      609.99      564.74     40.59 o 
  -7   3   9      455.93      425.55     38.79 o 
  -6   3   9      772.48      786.08     38.68 o 
  -5   3   9      220.32      201.99     18.67 o 
  -4   3   9      163.83      158.25     12.97 o 
  -3   3   9      240.16      261.91     11.88 o 
  -2   3   9      348.61      366.12     13.32 o 
  -1   3   9     1112.63     1102.01     23.37 o 
   0   3   9     1050.30      991.92     21.57 o 
   1   3   9     2089.82     2097.70     41.12 o 
   2   3   9      941.45      839.84     23.73 o 
   3   3   9      526.00      477.79     23.75 o 
   4   3   9      244.54      256.55     22.17 o 
   5   3   9       76.66       87.15     22.26 o 
   6   3   9       17.53       20.80     16.91 o 
   7   3   9        9.83       -0.99     13.45 o 
  -8   4   9        7.63       30.19     29.39 o 
  -7   4   9      164.65      192.37     22.67 o 
  -6   4   9      340.48      335.76     25.25 o 
  -5   4   9      103.66      129.45     17.81 o 
  -4   4   9      342.92      323.51     17.58 o 
  -3   4   9      199.93      198.63     10.64 o 
  -2   4   9      321.72      305.23     13.27 o 
  -1   4   9      284.21      271.27     12.43 o 
   0   4   9       69.42      101.68      7.96 o 
   1   4   9        0.07       12.78      9.56 o 
   2   4   9        6.33       12.12      6.76 o 
   3   4   9      418.31      428.20     23.84 o 
   4   4   9       49.06       79.27     16.03 o 
   5   4   9      146.76      146.47     22.70 o 
   6   4   9        9.74        7.83     19.03 o 
  -7   5   9       86.55      112.54     22.82 o 
  -6   5   9      280.31      290.89     26.22 o 
  -5   5   9      843.18      898.61     37.36 o 
  -4   5   9     2686.48     2709.30     62.19 o 
  -3   5   9     1049.96     1078.57     27.25 o 
  -2   5   9     1382.21     1347.13     30.65 o 
  -1   5   9      762.45      715.47     22.22 o 
   0   5   9      928.60      905.15     23.02 o 
   1   5   9       28.57       24.44     10.61 o 
   2   5   9       11.15       24.55      8.19 o 
   3   5   9      359.79      323.60     17.16 o 
   4   5   9      580.14      540.70     31.17 o 
   5   5   9      705.46      676.52     43.09 o 
   6   5   9       57.24       79.16     30.50 o 
  -7   6   9        5.15       -7.32     13.18 o 
  -6   6   9        9.13       37.66     15.41 o 
  -5   6   9      133.07      168.22     19.25 o 
  -4   6   9      515.16      507.76     23.75 o 
  -3   6   9       20.39       19.93      8.59 o 
  -2   6   9      171.37      171.50     12.24 o 
  -1   6   9      103.10      123.35     10.30 o 
   0   6   9       48.51       65.36     10.74 o 
   1   6   9      297.91      293.22     13.10 o 
   2   6   9        2.86       23.75      8.41 o 
   3   6   9       95.13      110.99     12.59 o 
   4   6   9        4.04       18.77     12.26 o 
   5   6   9       23.06       37.85     15.46 o 
   6   6   9       11.75       11.67     13.66 o 
  -7   7   9      167.45      221.74     51.17 o 
  -6   7   9      237.79      243.36     48.58 o 
  -5   7   9      125.36      145.65     20.45 o 
  -4   7   9      168.27      149.96     15.39 o 
  -3   7   9      169.32      170.46     13.11 o 
  -2   7   9     1027.74      967.28     27.66 o 
  -1   7   9      940.37      942.82     26.25 o 
   0   7   9       42.83       52.05      8.42 o 
   1   7   9     1170.18     1188.59     29.10 o 
   2   7   9      653.00      648.29     25.40 o 
   3   7   9      216.95      248.28     19.31 o 
   4   7   9      249.24      265.37     24.74 o 
   5   7   9       30.55       12.96     14.96 o 
   6   7   9      164.28      113.71     35.52 o 
  -6   8   9        0.97       22.85     17.79 o 
  -5   8   9        5.48       26.26     16.82 o 
  -4   8   9      124.42      108.43     18.12 o 
  -3   8   9       19.29       20.40     10.09 o 
  -2   8   9      189.60      204.16     17.39 o 
  -1   8   9       12.29       13.16      8.09 o 
   0   8   9      222.20      223.08     16.75 o 
   1   8   9       41.08       37.35     14.86 o 
   2   8   9       18.93        9.33     14.22 o 
   3   8   9       46.14       68.87     12.80 o 
   4   8   9        0.03       22.37     21.41 o 
   5   8   9        0.20       36.68     32.83 o 
  -6   9   9      149.95      135.87     29.52 o 
  -5   9   9      146.98      211.53     47.01 o 
  -4   9   9      271.01      288.52     27.94 o 
  -3   9   9      591.11      557.30     27.72 o 
  -2   9   9        2.57        3.67      7.38 o 
  -1   9   9      100.17      106.61     13.90 o 
   0   9   9      405.22      422.26     22.17 o 
   1   9   9      513.15      553.19     31.55 o 
   2   9   9      536.59      545.04     31.64 o 
   3   9   9      260.62      254.06     25.64 o 
   4   9   9       88.79      138.97     33.45 o 
  -5  10   9        0.10       26.24     29.42 o 
  -4  10   9        4.39       21.18     16.76 o 
  -3  10   9        0.57       10.43     12.75 o 
  -2  10   9      161.44      166.32     18.45 o 
  -1  10   9        1.21        2.64      7.81 o 
   0  10   9       22.77       35.90     12.67 o 
   1  10   9        9.31        9.78     11.85 o 
   2  10   9        6.05        1.34      9.62 o 
   3  10   9        6.25        0.21     17.32 o 
   4  10   9       21.23       76.00     70.92 o 
  -4  11   9      462.68      428.86     44.16 o 
  -3  11   9      361.30      326.34     35.68 o 
  -2  11   9      437.32      444.47     30.96 o 
  -1  11   9       76.42      103.39     19.89 o 
   0  11   9       62.41       86.71     17.61 o 
   1  11   9      131.01      117.81     23.18 o 
   2  11   9      165.37      128.73     26.56 o 
   3  11   9       86.47       96.32     31.93 o 
  -2  12   9        6.97       55.14     31.81 o 
  -1  12   9       33.87       11.38     14.21 o 
   0  12   9       50.16       56.78     23.46 o 
   1  12   9       48.21      103.46     39.53 o 
  -8   0  10        2.79      -10.18     19.70 o 
  -7   0  10       25.99       46.89     26.76 o 
  -6   0  10       16.19       59.31     45.58 o 
  -5   0  10      395.76      347.60     32.33 o 
  -4   0  10     1911.40     1957.28     77.61 o 
  -3   0  10     2219.71     2237.00     58.79 o 
  -2   0  10     5424.82     5579.28    113.29 o 
  -1   0  10     1393.83     1400.67     39.36 o 
   0   0  10      475.85      447.87     17.88 o 
   1   0  10      311.85      323.42     27.45 o 
   2   0  10       48.95       64.92     17.68 o 
   3   0  10      159.09      204.64     29.18 o 
   4   0  10      220.62      239.78     32.40 o 
   5   0  10      260.74      247.69     36.11 o 
   6   0  10       90.95      129.35     31.32 o 
  -8   1  10       77.39       91.47     24.43 o 
  -7   1  10       42.97       28.22     15.49 o 
  -6   1  10       68.39      109.91     31.32 o 
  -5   1  10        2.93        6.62     10.23 o 
  -4   1  10      764.19      752.40     31.27 o 
  -3   1  10      372.39      387.46     14.24 o 
  -2   1  10      179.29      193.22     11.79 o 
  -1   1  10      215.97      200.24     10.58 o 
   0   1  10     1300.00     1369.15     28.20 o 
   1   1  10      368.59      335.91     19.17 o 
   2   1  10      185.68      178.19     16.71 o 
   3   1  10        1.63       -8.67     10.11 o 
   4   1  10       45.91       50.73     15.16 o 
   5   1  10       44.38       38.90     16.44 o 
   6   1  10        0.43        9.20     16.41 o 
  -8   2  10      330.86      340.60     33.19 o 
  -7   2  10      432.89      447.28     32.79 o 
  -6   2  10      631.13      671.04     34.59 o 
  -5   2  10      493.90      531.42     30.47 o 
  -4   2  10      110.57      153.40     16.06 o 
  -3   2  10      148.73      121.97     12.21 o 
  -2   2  10       65.27       88.47      8.69 o 
  -1   2  10      143.38      152.74      9.65 o 
   0   2  10       22.97       32.31      8.64 o 
   1   2  10       56.79       69.72      8.81 o 
   2   2  10     1013.49      994.45     36.45 o 
   3   2  10     1088.13     1058.03     40.02 o 
   4   2  10      327.05      329.30     26.02 o 
   5   2  10      150.77      139.12     19.76 o 
   6   2  10       34.00       44.57     19.16 o 
  -7   3  10        0.19        2.42     10.60 o 
  -6   3  10        0.12       21.31     13.41 o 
  -5   3  10       86.31       87.92     15.26 o 
  -4   3  10      204.93      217.12     15.62 o 
  -3   3  10      300.56      298.09     15.21 o 
  -2   3  10      124.58      108.68      9.65 o 
  -1   3  10        2.96       11.15      8.49 o 
   0   3  10       25.37       27.52      7.18 o 
   1   3  10       17.42       32.05      7.52 o 
   2   3  10       22.89       45.66     11.48 o 
   3   3  10       39.67       49.04     17.82 o 
   4   3  10       20.28        5.28      9.65 o 
   5   3  10       82.90       95.47     19.57 o 
   6   3  10       15.49       31.60     17.85 o 
  -7   4  10      492.82      456.76     34.48 o 
  -6   4  10      218.58      216.79     23.48 o 
  -5   4  10      570.97      605.54     33.06 o 
  -4   4  10      886.03      867.61     30.36 o 
  -3   4  10      364.41      355.92     17.61 o 
  -2   4  10      286.80      272.59     14.11 o 
  -1   4  10     1126.11     1142.08     29.26 o 
   0   4  10      454.31      480.21     21.04 o 
   1   4  10      606.28      534.26     20.66 o 
   2   4  10      399.37      417.74     23.31 o 
   3   4  10      281.85      276.06     23.19 o 
   4   4  10      770.75      619.50     33.80 o 
   5   4  10      112.33      113.78     20.63 o 
   6   4  10       42.30       41.98     24.88 o 
  -7   5  10       14.86       43.85     24.33 o 
  -6   5  10        1.20      -14.60     14.60 o 
  -5   5  10       79.90       76.98     17.55 o 
  -4   5  10       43.43       77.58     13.46 o 
  -3   5  10       66.00       85.77     10.29 o 
  -2   5  10      197.80      196.87     12.37 o 
  -1   5  10        1.24        3.62      6.09 o 
   0   5  10      165.20      161.23     10.63 o 
   1   5  10       32.75       53.36     12.28 o 
   2   5  10       66.18       61.79     11.21 o 
   3   5  10       76.96       76.18     16.47 o 
   4   5  10       35.47       59.83     24.30 o 
   5   5  10       10.07       26.09     17.74 o 
   6   5  10       14.93       47.86     33.30 o 
  -7   6  10       30.07       70.58     20.73 o 
  -6   6  10       23.87       53.00     18.64 o 
  -5   6  10      223.96      216.76     21.82 o 
  -4   6  10      211.34      218.98     19.01 o 
  -3   6  10      919.41      916.48     28.31 o 
  -2   6  10     1217.92     1195.16     30.49 o 
  -1   6  10     1309.96     1277.21     32.33 o 
   0   6  10      861.65      831.47     23.57 o 
   1   6  10       81.43       93.60     12.36 o 
   2   6  10      186.43      186.07     15.06 o 
   3   6  10       38.74       71.10     15.50 o 
   4   6  10       52.41       74.38     38.40 o 
   5   6  10      137.32      145.96     23.39 o 
  -6   7  10       21.09       35.00     28.82 o 
  -5   7  10      134.03      129.87     26.88 o 
  -4   7  10      394.22      381.56     23.11 o 
  -3   7  10      172.46      190.13     14.71 o 
  -2   7  10       60.31       83.05     10.79 o 
  -1   7  10      204.48      193.77     15.80 o 
   0   7  10        0.67       18.66     13.38 o 
   1   7  10      194.16      214.15     16.45 o 
   2   7  10       74.67       76.85     12.36 o 
   3   7  10        8.02        9.33     12.08 o 
   4   7  10        0.78       13.47     13.16 o 
   5   7  10       35.29       66.39     32.60 o 
  -6   8  10      380.32      400.53     44.08 o 
  -5   8  10      437.48      423.23     43.29 o 
  -4   8  10      256.38      225.93     24.57 o 
  -3   8  10       99.72      124.00     15.91 o 
  -2   8  10        9.25       -8.89      9.62 o 
  -1   8  10       12.71       15.86      9.81 o 
   0   8  10       93.82      112.94     14.22 o 
   1   8  10      419.66      418.47     25.83 o 
   2   8  10      516.91      560.75     31.07 o 
   3   8  10      348.05      340.53     33.66 o 
   4   8  10      140.95      117.34     27.11 o 
  -5   9  10        3.50       24.21     19.27 o 
  -4   9  10       57.19       92.92     20.35 o 
  -3   9  10        0.04        6.09     11.86 o 
  -2   9  10       19.57       15.52     12.44 o 
  -1   9  10      110.34      139.74     24.12 o 
   0   9  10      184.09      215.14     22.39 o 
   1   9  10       39.64       61.96     14.45 o 
   2   9  10      191.30      191.67     22.62 o 
   3   9  10        4.37       26.77     24.33 o 
   4   9  10        0.41       72.54     25.53 o 
  -4  10  10      190.11      180.63     25.26 o 
  -3  10  10      440.96      461.91     32.68 o 
  -2  10  10      507.10      517.76     28.88 o 
  -1  10  10      123.92      168.43     21.11 o 
   0  10  10      626.09      609.61     35.00 o 
   1  10  10      341.78      359.88     29.43 o 
   2  10  10       53.25      101.12     20.84 o 
   3  10  10       51.84       34.86     52.47 o 
  -3  11  10       29.82       21.74     21.19 o 
  -2  11  10       18.26        5.38     18.45 o 
  -1  11  10        0.22        1.20     15.18 o 
   0  11  10      141.77      132.22     25.19 o 
   1  11  10        7.90       -4.07     15.63 o 
  -7   1  11       24.21       14.47     16.71 o 
  -6   1  11       43.19       56.95     18.11 o 
  -5   1  11      212.12      243.00     24.28 o 
  -4   1  11       40.23       51.91     13.06 o 
  -3   1  11     1435.74     1431.66     32.57 o 
  -2   1  11     1102.25     1105.32     28.41 o 
  -1   1  11      439.60      391.95     15.54 o 
   0   1  11      505.02      482.75     19.59 o 
   1   1  11      642.62      649.02     29.58 o 
   2   1  11      807.08      724.90     50.57 o 
   3   1  11      420.65      400.09     28.03 o 
   4   1  11      150.54      145.69     20.61 o 
   5   1  11       10.30       46.74     18.70 o 
   6   1  11       80.65       87.79     44.33 o 
  -7   2  11       50.74       43.56     17.96 o 
  -6   2  11       68.95      117.21     24.30 o 
  -5   2  11        1.89        6.71     12.43 o 
  -4   2  11        6.40       17.75     10.27 o 
  -3   2  11      149.32      135.34     11.13 o 
  -2   2  11      389.39      383.20     20.36 o 
  -1   2  11        4.51       21.44     11.98 o 
   0   2  11      101.07      108.93     10.78 o 
   1   2  11      179.82      207.59     17.85 o 
   2   2  11      108.01       83.93     15.43 o 
   3   2  11       50.01       92.58     16.97 o 
   4   2  11       11.28       33.43     13.61 o 
   5   2  11        0.33       -1.24     13.79 o 
   6   2  11        1.22       24.84     18.74 o 
  -7   3  11      266.39      273.48     28.89 o 
  -6   3  11      739.94      813.89     42.91 o 
  -5   3  11     1402.90     1436.46     54.89 o 
  -4   3  11     1689.30     1711.13     54.79 o 
  -3   3  11     1075.46     1101.54     48.87 o 
  -2   3  11      144.78      152.52     12.18 o 
  -1   3  11       19.45       50.77     10.43 o 
   0   3  11        9.24       19.68      8.30 o 
   1   3  11      100.76      111.68     14.44 o 
   2   3  11      580.86      515.38     27.14 o 
   3   3  11      722.98      666.80     37.32 o 
   4   3  11      479.60      460.57     30.16 o 
   5   3  11      154.24      179.96     29.78 o 
   6   3  11       55.47       76.36     32.96 o 
  -7   4  11      119.48      114.47     30.48 o 
  -6   4  11      106.12      128.02     22.90 o 
  -5   4  11      109.71       91.78     17.63 o 
  -4   4  11      110.88      114.85     16.22 o 
  -3   4  11     1028.16     1003.17     29.41 o 
  -2   4  11      266.41      276.47     14.97 o 
  -1   4  11       10.46       32.92     10.10 o 
   0   4  11        2.47       20.49      9.24 o 
   1   4  11       13.17       35.51     11.39 o 
   2   4  11      295.39      265.40     20.60 o 
   3   4  11       74.62      100.85     18.03 o 
   4   4  11        6.50       -1.95      9.63 o 
   5   4  11       18.34       31.34     25.92 o 
  -6   5  11       84.20       90.85     23.40 o 
  -5   5  11       11.87       11.98     15.43 o 
  -4   5  11       65.02       75.35     13.82 o 
  -3   5  11       15.39       33.10     13.20 o 
  -2   5  11      281.46      276.68     15.69 o 
  -1   5  11      512.84      545.78     20.33 o 
   0   5  11      862.55      864.84     30.34 o 
   1   5  11      514.63      545.99     23.03 o 
   2   5  11       60.96       63.09     13.82 o 
   3   5  11      123.77      118.87     18.18 o 
   4   5  11        1.18        1.86     13.78 o 
   5   5  11       74.75       83.36     22.27 o 
  -6   6  11       15.03       21.82     16.60 o 
  -5   6  11       30.63       40.05     19.52 o 
  -4   6  11        8.62       11.74     10.51 o 
  -3   6  11      190.43      205.88     18.70 o 
  -2   6  11       17.02       37.53      9.22 o 
  -1   6  11        0.40        4.37      6.86 o 
   0   6  11        5.51        2.61     12.49 o 
   1   6  11      113.81      115.91     15.24 o 
   2   6  11      237.54      271.34     35.06 o 
   3   6  11       77.13      104.20     23.51 o 
   4   6  11       38.60       77.76     19.76 o 
   5   6  11       13.51       35.06     18.82 o 
  -6   7  11      167.08      178.06     31.84 o 
  -5   7  11      170.86      190.32     30.89 o 
  -4   7  11      537.14      502.22     28.42 o 
  -3   7  11      268.66      300.07     21.82 o 
  -2   7  11      311.53      321.82     25.49 o 
  -1   7  11      376.35      349.94     18.56 o 
   0   7  11       39.12       30.48     10.53 o 
   1   7  11      120.10       93.37     15.00 o 
   2   7  11      170.39      170.66     20.35 o 
   3   7  11       78.81      111.99     20.73 o 
   4   7  11      196.62      172.56     33.39 o 
  -5   8  11       41.67       13.54     16.52 o 
  -4   8  11       18.84       23.07     14.57 o 
  -3   8  11        3.41      -10.04     12.92 o 
  -2   8  11        7.48       28.31     15.12 o 
  -1   8  11       46.05       65.13     16.93 o 
   0   8  11       13.69       13.91     11.00 o 
   1   8  11        0.79       -0.01      9.17 o 
   2   8  11        7.00        7.58     17.11 o 
   3   8  11       14.18        5.70     14.35 o 
   4   8  11        2.54       26.68     27.60 o 
  -4   9  11       64.61       75.10     37.71 o 
  -3   9  11      359.93      381.17     32.10 o 
  -2   9  11      204.79      226.14     21.05 o 
  -1   9  11      109.31      173.48     23.33 o 
   0   9  11      201.41      199.55     22.22 o 
   1   9  11      130.45      156.16     21.86 o 
   2   9  11       49.66       90.49     22.94 o 
   3   9  11       23.71       15.64     18.94 o 
  -3  10  11       39.18       33.48     19.47 o 
  -2  10  11        0.04        0.54     10.84 o 
  -1  10  11      247.24      274.99     27.54 o 
   0  10  11       13.28       42.47     17.15 o 
   1  10  11       13.22      -12.98     14.98 o 
   2  10  11        1.24        8.56     25.29 o 
  -7   0  12      478.50      450.57     60.11 o 
  -6   0  12      226.33      207.97     37.72 o 
  -5   0  12       43.51       45.71     32.70 o 
  -4   0  12      569.58      584.80     43.31 o 
  -3   0  12      125.82      144.35     32.02 o 
  -2   0  12      125.79      127.49     25.26 o 
  -1   0  12      359.40      385.63     28.93 o 
   0   0  12      295.03      298.31     32.27 o 
   1   0  12     1946.43     2012.14     88.17 o 
   2   0  12      761.37      825.34     52.82 o 
   3   0  12      297.81      285.26     55.52 o 
   4   0  12       13.92       66.95     27.35 o 
   5   0  12        9.84       62.25     45.42 o 
  -7   1  12       36.25       73.62     23.96 o 
  -6   1  12       11.43       55.58     19.02 o 
  -5   1  12      169.69      197.25     23.89 o 
  -4   1  12      123.44      160.25     19.80 o 
  -3   1  12      330.41      314.26     15.94 o 
  -2   1  12      252.03      220.69     14.02 o 
  -1   1  12      706.19      699.89     21.91 o 
   0   1  12       59.31       98.40     14.52 o 
   1   1  12       51.97       99.53     17.19 o 
   2   1  12       13.92       11.12     12.31 o 
   3   1  12       53.17       98.67     24.60 o 
   4   1  12        8.84        6.25     12.89 o 
   5   1  12        0.27       -1.28     11.64 o 
  -7   2  12      112.76      140.99     25.64 o 
  -6   2  12      108.51      109.16     21.28 o 
  -5   2  12      549.67      576.39     34.13 o 
  -4   2  12      669.50      669.08     33.37 o 
  -3   2  12     1219.30     1153.11     36.93 o 
  -2   2  12      908.35      930.21     26.84 o 
  -1   2  12       47.75       64.90      8.81 o 
   0   2  12      212.18      217.81     19.89 o 
   1   2  12      178.16      163.32     17.86 o 
   2   2  12      231.09      198.86     20.47 o 
   3   2  12      155.14      155.94     20.54 o 
   4   2  12       29.03       61.18     21.82 o 
   5   2  12       95.81       99.97     23.41 o 
  -6   3  12        7.58       38.50     18.62 o 
  -5   3  12       79.10       78.00     17.90 o 
  -4   3  12       71.48      119.39     22.78 o 
  -3   3  12      106.09      131.23     15.28 o 
  -2   3  12        0.03        5.85      6.68 o 
  -1   3  12       13.48       20.89      8.72 o 
   0   3  12       63.00       71.98     11.15 o 
   1   3  12        3.55       30.22     12.67 o 
   2   3  12        3.52       20.01     17.89 o 
   3   3  12      105.80      106.18     18.47 o 
   4   3  12       17.33       -5.31     13.34 o 
   5   3  12        2.88       25.36     23.59 o 
  -6   4  12      128.44      138.54     22.85 o 
  -5   4  12      488.79      484.98     33.31 o 
  -4   4  12      562.19      539.24     31.89 o 
  -3   4  12      141.28      171.92     17.55 o 
  -2   4  12        4.02        6.40      7.05 o 
  -1   4  12      331.06      312.25     16.20 o 
   0   4  12      259.82      308.38     19.69 o 
   1   4  12      300.93      309.56     24.17 o 
   2   4  12      335.35      352.03     25.67 o 
   3   4  12       55.79      124.20     22.11 o 
   4   4  12      216.46      230.15     27.35 o 
   5   4  12       40.23       43.48     21.87 o 
  -6   5  12       79.67       74.52     20.61 o 
  -5   5  12        3.48       26.40     21.54 o 
  -4   5  12        5.51        7.26     11.14 o 
  -3   5  12       17.01       50.80     15.74 o 
  -2   5  12       24.88       31.15     10.03 o 
  -1   5  12       32.34       29.79      9.99 o 
   0   5  12       14.23       31.23     12.57 o 
   1   5  12        3.31       16.96     12.43 o 
   2   5  12       89.13      117.70     19.54 o 
   3   5  12        9.89       46.66     26.36 o 
   4   5  12       15.71       38.43     18.95 o 
  -5   6  12      141.17      117.18     20.78 o 
  -4   6  12       13.59       50.38     17.63 o 
  -3   6  12       89.62      126.42     17.66 o 
  -2   6  12       16.29       21.15     14.26 o 
  -1   6  12      305.29      277.46     21.02 o 
   0   6  12      533.14      514.46     24.89 o 
   1   6  12      225.89      217.37     22.68 o 
   2   6  12      351.87      383.44     29.77 o 
   3   6  12      242.11      244.27     26.05 o 
   4   6  12       98.96      108.64     22.30 o 
  -5   7  12       62.44      120.69     26.29 o 
  -4   7  12       96.80       71.18     20.36 o 
  -3   7  12        0.01       -0.05     10.71 o 
  -2   7  12        8.74       -4.32      8.76 o 
  -1   7  12       11.56       63.98     16.61 o 
   0   7  12      203.22      206.93     18.86 o 
   1   7  12       52.86       28.98     13.54 o 
   2   7  12        0.56       12.69     15.63 o 
   3   7  12       62.22       38.02     21.30 o 
  -4   8  12      290.57      284.26     38.13 o 
  -3   8  12      781.87      744.34     42.62 o 
  -2   8  12      855.41      876.70     51.28 o 
  -1   8  12      386.40      342.45     28.56 o 
   0   8  12       74.70       74.28     17.65 o 
   1   8  12        4.45       30.06     19.55 o 
   2   8  12        4.43       17.28     17.96 o 
   3   8  12        9.12      -20.26     20.26 o 
  -3   9  12        0.20        0.69     11.04 o 
  -2   9  12      172.03      228.50     42.45 o 
  -1   9  12      227.85      254.80     28.24 o 
   0   9  12      159.05      133.50     21.59 o 
   1   9  12      158.43      150.53     28.18 o 
   2   9  12       12.04       11.78     33.12 o 
  -6   1  13      308.29      315.27     34.77 o 
  -5   1  13      393.68      404.10     31.81 o 
  -4   1  13       53.91       98.01     18.52 o 
  -3   1  13      140.90      166.68     21.17 o 
  -2   1  13       18.33       19.29      8.83 o 
  -1   1  13      141.84      169.36     32.79 o 
   0   1  13      229.07      218.80     24.04 o 
   1   1  13      263.71      245.92     23.34 o 
   2   1  13      199.69      171.18     22.57 o 
   3   1  13       32.73       38.24     19.15 o 
   4   1  13       68.35      104.47     21.90 o 
  -6   2  13       10.21       34.22     20.79 o 
  -5   2  13       24.28       51.11     17.88 o 
  -4   2  13       87.23       92.92     16.96 o 
  -3   2  13      141.42      142.48     16.26 o 
  -2   2  13        2.74       17.71      8.42 o 
  -1   2  13       41.36       66.22     17.90 o 
   0   2  13       45.76       68.81     14.90 o 
   1   2  13        0.86       -3.14     11.12 o 
   2   2  13       11.29       17.26     12.99 o 
   3   2  13        8.11        8.83     14.41 o 
   4   2  13        0.29       22.91     19.57 o 
  -6   3  13      104.09      168.88     27.35 o 
  -5   3  13       50.30       27.71     14.30 o 
  -4   3  13      122.46      172.84     23.84 o 
  -3   3  13      243.78      215.33     18.40 o 
  -2   3  13      586.39      617.36     27.60 o 
  -1   3  13      455.56      416.80     23.07 o 
   0   3  13      497.69      518.62     31.34 o 
   1   3  13      255.62      261.69     25.01 o 
   2   3  13       68.72       81.37     18.12 o 
   3   3  13       13.22       10.03     15.01 o 
   4   3  13       14.82        6.89     13.73 o 
  -5   4  13       30.34        5.88     12.49 o 
  -4   4  13      247.72      242.47     26.48 o 
  -3   4  13       89.28      119.26     16.30 o 
  -2   4  13       44.36       62.40     11.56 o 
  -1   4  13        0.30      -10.23     10.23 o 
   0   4  13       14.44        9.65     12.37 o 
   1   4  13      101.18      110.01     18.54 o 
   2   4  13       63.51       64.27     18.57 o 
   3   4  13        9.29       32.84     16.08 o 
   4   4  13        4.08       67.79     36.98 o 
  -5   5  13      705.01      777.81     45.21 o 
  -4   5  13      866.24      834.30     41.50 o 
  -3   5  13      116.59      157.56     19.46 o 
  -2   5  13        1.86        4.56      7.31 o 
  -1   5  13       51.06       68.87     13.54 o 
   0   5  13      401.99      345.67     27.41 o 
   1   5  13      360.45      353.67     28.47 o 
   2   5  13      133.84      109.77     20.02 o 
   3   5  13      571.96      509.70     35.90 o 
  -5   6  13       10.37       -1.02     26.39 o 
  -4   6  13      172.34      150.62     21.92 o 
  -3   6  13      141.81      128.16     18.73 o 
  -2   6  13       61.56       88.46     18.05 o 
  -1   6  13        2.91       10.47     12.11 o 
   0   6  13       18.21       29.04     15.64 o 
   1   6  13      369.37      328.63     27.39 o 
   2   6  13        8.82       44.09     17.46 o 
   3   6  13       32.47       55.37     18.84 o 
  -4   7  13       54.78       70.06     33.43 o 
  -3   7  13      281.26      260.68     38.74 o 
  -2   7  13      776.90      765.72     46.45 o 
  -1   7  13      473.81      460.21     31.16 o 
   0   7  13      160.77      114.19     23.84 o 
   1   7  13       88.84      102.11     25.88 o 
   2   7  13       90.54       47.51     21.09 o 
  -3   8  13       11.80        7.65     19.83 o 
  -2   8  13       12.46        0.71     10.58 o 
  -1   8  13       18.37       23.94     16.80 o 
   0   8  13        2.16       18.74     21.47 o 
   1   8  13        4.00       84.17     48.02 o 
  -5   0  14      120.50      118.59     32.60 o 
  -4   0  14      644.89      613.83     71.50 o 
  -3   0  14      204.35      182.79     29.96 o 
  -2   0  14      131.74      152.78     52.52 o 
  -1   0  14      261.13      304.02     37.72 o 
   0   0  14       16.71       35.60     20.34 o 
   1   0  14       64.01       59.91     26.72 o 
   2   0  14       17.60       80.18     30.58 o 
   3   0  14       58.78       49.71     26.72 o 
  -5   1  14        0.01        4.86     12.99 o 
  -4   1  14       62.65       97.91     19.60 o 
  -3   1  14       26.49       33.71     19.63 o 
  -2   1  14      373.78      376.78     26.37 o 
  -1   1  14       50.33       91.44     18.35 o 
   0   1  14        5.34        5.08     10.69 o 
   1   1  14       34.00       55.88     19.96 o 
   2   1  14        5.15       13.00     14.63 o 
   3   1  14        1.09       -9.54     15.74 o 
  -5   2  14       97.22      140.64     22.04 o 
  -4   2  14        1.35       33.68     16.79 o 
  -3   2  14        1.55       37.72     19.62 o 
  -2   2  14      687.33      667.21     30.04 o 
  -1   2  14      462.78      449.33     31.74 o 
   0   2  14      514.90      521.27     33.83 o 
   1   2  14      326.58      348.23     27.77 o 
   2   2  14      154.51      141.74     23.07 o 
   3   2  14      136.73      118.38     22.87 o 
  -5   3  14       17.04       44.95     19.94 o 
  -4   3  14        4.45       -9.58     12.93 o 
  -3   3  14        1.01       26.18     29.84 o 
  -2   3  14       25.57       57.93     16.18 o 
  -1   3  14      175.62      192.91     21.17 o 
   0   3  14       16.03       53.24     24.16 o 
   1   3  14       42.91       37.68     15.25 o 
   2   3  14      185.17      203.97     25.39 o 
   3   3  14       25.11       14.93     14.65 o 
  -4   4  14      305.19      289.60     28.17 o 
  -3   4  14      302.74      266.57     28.69 o 
  -2   4  14       13.00       41.08     18.49 o 
  -1   4  14      172.94      188.04     23.75 o 
   0   4  14      221.41      202.70     24.28 o 
   1   4  14       88.45       95.42     19.69 o 
   2   4  14      115.21      180.54     34.09 o 
   3   4  14       36.61       34.71     19.19 o 
  -4   5  14       11.82        2.95     14.85 o 
  -3   5  14        0.00       29.18     24.75 o 
  -2   5  14        7.51       14.08     13.45 o 
  -1   5  14        0.00       -0.31     10.03 o 
   0   5  14       12.20       59.91     17.94 o 
   1   5  14       11.43       18.25     18.15 o 
   2   5  14        1.28       -3.62     13.35 o 
  -3   6  14      467.62      460.66     37.17 o 
  -2   6  14      163.89      194.12     22.95 o 
  -1   6  14      102.68       59.84     18.54 o 
   0   6  14       89.14       66.79     18.50 o 
   1   6  14       17.17       23.91     16.75 o 
   2   6  14       25.80      -10.09     32.07 o 
  -2   7  14       32.51       24.15     23.38 o 
  -1   7  14       92.87      148.72     34.62 o 
   0   7  14        0.16       31.51     22.19 o 
  -4   1  15       76.16      129.01     25.92 o 
  -3   1  15      440.21      353.01     44.66 o 
  -2   1  15      429.91      483.99     48.90 o 
  -1   1  15      486.32      497.60     35.97 o 
   0   1  15      205.09      198.01     27.39 o 
   1   1  15       72.91       85.33     22.28 o 
   2   1  15      155.67      158.40     26.79 o 
  -4   2  15       42.35       57.88     20.03 o 
  -3   2  15        5.71       -5.40     18.54 o 
  -2   2  15       23.03       17.56     33.86 o 
  -1   2  15       10.29       66.88     35.91 o 
   0   2  15        0.17       14.59     18.35 o 
   1   2  15       96.92       97.83     21.89 o 
   2   2  15       20.01       33.25     17.66 o 
  -4   3  15      129.23      146.76     29.13 o 
  -3   3  15       12.36        2.26     27.39 o 
  -2   3  15       35.32       40.09     30.28 o 
  -1   3  15       68.36       78.79     19.37 o 
   0   3  15       91.73       74.99     30.00 o 
   1   3  15      178.96      166.86     24.92 o 
   2   3  15      166.81      146.94     27.05 o 
  -3   4  15       41.83       14.46     19.28 o 
  -2   4  15       16.12       16.57     19.01 o 
  -1   4  15      128.24      134.86     24.46 o 
   0   4  15       43.02       78.32     19.64 o 
   1   4  15        3.74       38.24     21.66 o 
  -2   5  15      339.06      316.28     53.73 o 
  -1   5  15       65.21      113.62     25.45 o 
   0   5  15       84.34       88.57     19.98 o 
  -2   0  16      311.19      243.62     65.82 o 
  -1   0  16      554.24      428.78     79.91 o 
   0   0  16      262.81      311.87     45.83 o 
  -2   1  16       81.02      108.35     32.78 o 
  -1   1  16        0.64       20.98     21.33 o 
   0   1  16        0.17       61.74     40.57 o 
  -1   2  16        2.71       18.25     26.97 o 
                                                 
